# Supplementary material for: A Method for RNA Structure Prediction Shows Evidence for Structure in lncRNAs
Source: Front Mol Biosci. 2018 Dec 3;5:111. doi: 10.3389/fmolb.2018.00111 (PMC6286970; doi:10.3389/fmolb.2018.00111)
Supplement: Supplementary file 1 [file Table_1.XLSX]

## Sheet: RepA reference set
>2_repA
UCCGACACUAACACCAUAACCCCUUUUGCAAUGAUGCAUAAGAUUCGACAGCGGAUCGACGGUAGCCAUUCGCAUUGAGUAAUGACGGAUUUCGACAUAUGAUUUUCUUUUCAGGAGGUGAUUACACACUUAUUCUCAUUUUUAGGGGUUGGCGCGACCUGACAUACAAUUUUCUAGCUGCUUAAACAUUAAAUUGCGCAUUCUCCGAUUUUCAACCUGUUCGUCAGAUUCCAUCUCCUGCCCUACCACCCUCCCGACAGAGGCUCUUGCUUCCCAGUCUAUCCCUCCCUGACUAUAUUUGCUUACGUGACGGCACGGCCGCAACCCAACUACUAAAUAUCAAAUUUUUUAAAAUCUAAGAGCGCAGCCGAAUUCCGGGACACUAGACUAUUCAGCAGG…
>3_repA
ACAAACAAAAAAACAACACACACCCCGGGCAUCAGCCCUACGCCACCACAAGGUGGCCCCGUCGGCCAUCUGCCGCUAUUGCGGAAGGAUAUCUAUACACUACCAACUUUACCGCCGGUGCCCCCCUACCUAUCCCCUUCCCUCGCCCUCGGCGUCGCCCUCAAAAUAAUAUCCCCCCCCCCCCCCCCGAGUUCGACGCAUUGGGCUCUUUCCCCCCUGUUUUUCAGAUUACACCGGCGGCUCUUCACCCCCCCCCACACAGGCUAUUGCCUGCAAGCCUUUAUUCCCCUGGCUAUACUGCGUUACCUCACUCGAGGGCUCGCUCACCAACACCCCACAACUCACCACACAAUAAACCGCGGCGCAGCCGCCGUCCACCCCCCUCACCCAUACAAAAGG…
>4_repA
AUAAAGUAGGAGUCCCCAAAAGUGUCCGCUAGUAAGCGUUAGCCGCUGUGGAGUGGCAUGUCCUCACGGAGAGGAUCCAUAUCCGGCUCCCACCUAACCAGAAAACUAAAUCCGGCGAUGACCUAAACCCCUACAAGUAUAAGAUGGUAGAACAAUUUGAGUCAAACAACCGACCAUGCACAGAAGACACUGGGAUUGUGACACCAAAGACACAUAGCGUACUCCGCACAGCGUCGCCGGUAAUAAAUCUACACUUAAAUCAGACUGGUCUGAAGCAUGAAUAAUUCGCAUAUGCCGUAAUCACUCGCUGUCGAGCGCAAGGUCCAUAUACUAAUUUCGAUUCCCAGACAACUAUACAGAGUUAACGGGCAGAAGCGCACGGAUACGCUUACAAUCGGU…
>5_repA
CCCACAACCCCAAACCUCCAAAUCUCCGCCAAUUGGCGUUCGCCCCCGUUAGGGGGCAUCGCAGCAACCGGAGGUCCAAGGACCGACCGGCAAAAAAAAAAAAAAAAACACGCCGGGGCCAAAAAAACACCCAAAAAAAAAAAAAGGCAUUCCGGGAUGCUCAAAAAACCAAAAAAAACAAAAAAAACGAGAUUCCCGGUCGGCCUAAAAAACCACGGCGAAAAGCCAAAAGGCCCCGGCUCACACAACAACAAAACACUACCCAAGCGGGUAAACCGGAAAAAAUAAACUCGGCACACGGCAAUGGGUGCAAACCCUCAGCCCAAUCAACAACCACACACCACACCACACAUCUCACGCCGUCCCGCCGGGGUCGGGACAAAAAAUCAGAAAAAAACG…
>6_repA
AUUCGUUUUUCUCCCACGUAUGUCCCGGGUGUCGAUCCAGAAGUGAAAGUUUUCACUGAAAUCAUACGCACAGUGUACAGGCACAAGUGCAGCUUCAUAGAUAUGGACAUAGGGUCCUGUAGAGAGAACACAUUAUCCAAAAAGAGCAGAGAGUGGACGCCUUGUAACAGUAGCUGCCAUUAUCUCGUGGGAAUCUACUACGUGCUCAGACAGAAGGGAGUCCAUCCACGCAUAGGACCUAAUAACUAAUUGACAUAGAGGUCGGCAUCGACCGGUGAGAAUUAACACCCCUUACCCCUAGCUACGCGUCAUUGCGCAUUGUUUCUCAAAAAAUGACUAAGUACUUACCCUACGUUGCUCCUAUCCGGCUUAAUCGCAAGAGAUAUGCCGAGACGACCG…
>7_repA
AAACACAAAAAAACACAAAAAAAAAAGGCUGAAAAGCCAAGAGGGCCUACUGGCCCUAAAGUCCCAAGGAGACUGCGAAGGCAGGACUCCACAAACAAACAAAAACAAACAGGUGCCUCCAAACCAAAAAAAAAAAAAAAAAAAGGCGAGGACGCGGCGGCCUAAAAAAGUCCCCAAUAUAAUCCCGUGGCAACCGCGUAUGCGCCAAAAAAACCCGCCGAUCAGGCAUAAGGAGGCACUACACAACCACCACAAAACAGGCUGGAAACAGCCACCGCGAUCCUCCCCCCCGUGCCCCCCUCUAAGCUCUAAUGAGCCAUGAGUCUUACCAAUUUACACUACACAUACCACCGAACAAGCGCCUUUGCCGGGGGCCAAAAACACCAACAAAAAAAAAGG…
>8_repA
CUGUCUAGCCCCAUACACUGAUCUUCCGCCUCGUGGCGCCUUUGAGCCUUCGUUUAGUUCCCAGUCAAUACCGGUCGAACGACCAUGUGUACCUGCUCUUUUUCCUUUCCAUGGUGUUAAAAACUCGAAAAUUUGUACUAGAAAACCUGACGGUGGGUAUAGCUCUUUGAACACUUCCCCCUAAUUAACUAGUCCCAUCUAAGGGUACCGGUCAUCGUUACGGAAACACGCUUGGCACCAACUAUUAUACCCCCUCUUAUCGUUUUACAGCGACCUCUGCACAAUCAAAACAGACCACACGAGACCGGCUUCCGUCGCAAUCGCUUCAUAUCGUUCACUUCAUUCACAUUCACCCCACAGAUAAAGUUCGCCCUUCGCAACCCUAGCCAUAAAUGGUGA…
>9_repA
CAUUCUACCCCCCCUCCCUACCUUCCGGCCUCAUGGCCUCCGACGGCCCUCGCCGUCACCCGAGUAAGGACCGGUCGAACGACCAUGUCCACCUGCCCUAUUUCCCCCCCCGAUCCUGAUACCCCCGAAAAAAUAUACAACAACGCCAGAGGGUCCCUAGAGGCCCCCAACAACAUAACACUCAAUAACUCGUGGGAUCAAAUGGCACAAAUAAACCAUGCGCAAUGACUCAUCAGGAUCACCACCCCCCCCCCCCCAACCGUCGAAAGGCGGCCGCUGCACAAAUCAAACAGCCCAAACGAGAACGGCUUUUGCCGAAAUCGCCCCACUCCCCACCCCCCCCCCCCCUACCCCCCACAGAGAAAGCCCGCCGGCCUCCCCAACCCCCAAAAACCCUGG…
>10_repA
UGAAAAACCGUAUUACUAGCUAACUCCGCCGCUAGGCGUUUUUGGUGCAAACGCCAAUUCCGGACAAAUGAUUCGAUGUUUCGACUUCAUAGACCAUCUUUCAAUUCCUCCUAGCAGUGCCGACGCUUUCAUAAUGUAAUUCUUAGAAAAAGGUGGUCCGCAUCGUUCACCCAUCUCUCCUCAAUUCUUGUCUACUAUCACGUUCUCUCCCUUCCAGGUUUUUUACCACACGUACUGCUAUAUCCCGACCCAGAAGCAAUGUUACCCAUAAUACCGCCGAAUUCCGCAGCCGGCAACUCCGUAAAGAUUAAGUAAUCCUGACGCCCGCACUUACCCACAAUCCGACUACAUAUCCCCAGAAUACUAGGCAGAUGUCGGUAAUCCUUAUCGCUAGAAAGG…
>11_repA
AUAAAAAUUGAAUAACUAUCUCCCUCGGCCGAACGGCCUUUGGGGUGGCAACACCCCCUCCGGACAAGGCAUCCGCUCCGGCGGCUUGCCCAUACACCUUCACCUUACCCCUAGCGCGGCAUCCCCUCCCAUUAUAUCCUCCCUGGUGAAUGACGCGUCGCCUCCUUCCCCUACCUCACCUCCCCCCUGGCCUCGCGUCCCGCACCCUCUCACCCAGGCUCAAUGCCAACAGCCGCGCUAAAUACAUAUCCCCACCCUCUCACUGCCAAGUGACCGCCGAAAAAAAAACCCGGCUCCUAGGAAAAGCUCUCAUGAGCCCGUCCACCUCACUUACCAUCCCCCCCCCCCCCCCUCCCCCGCCCUUUUGCCCCGGGUGGCUUCUUUCUCUCUCUCCUAACG…
>12_repA
AUAACUAUUGCUCACUCACCAUGAUCGCCUACUCGGGUUUGCUGGCAGAGUUGCCAGGUCGCAUCGAAUGAAGUGAUAAGUCGCGCUCGUCCGCCAUAGAUUAACCGUUUGCCGACGUCGGCCUAUUCUUUACGUACAAUUCCCUAUUUAUGGUCCUCGCACCCUACAGAUAACUUGGAAACACCGGCGUGGAGGGAUCUAUAGUAAUCACACCUAGUCUGCAUGACACAACGGCGUCGGAUCCCGGCCUUAAAACAACCUUGUGCCGAUAAGAGGACAACCAUACAAACUGUCAACGAUAUUCCCCGGGCCGCCGGACAAUAAGACCACAACCAUUAUUUACGUUAUUCAAUAAAUUUCUAUCAAGUAUAGUUUAUUAGCCAUGUUCAGAGUAUGUUA…
>13_repA
CUACAACACCACCACUAACUACGAUCGCCCACCCGGGCUUAGCACCCGACAGGGUGCACUGCGUCAAGGCCAGCCCCCAGGGGCCAGGCCAAAAAAAAGAAUAACAGACCACACGAUGGGCCCCAUUACAUCCUCUCAACACACGGCUUUUGGUCAUCACACUUUUAAAACAACACGCAAACACCACUGUGGAAUGAUCUCUAGCCACCCCCCCUAGGCGCACAGCCACCACCCAUCGUGCAUAUAUCCCCAACCCCACCUGCUGACGAGCAGACCACGAAAAUACCACACGUGAAAAAGACUCACCGGCACGCCGGACUGUCAGCCCCCCCCCCCCCUCACCUCCAUUUCCCUCCUUGCCCUCUAGCCGACUCUCUAAAAAAAGAAAAAAGAAACUGA…
>14_repA
ACAAUGGGUGACGGGCAGUGGCAGACGUCAGGAGUGGCAUAUUGUCGGCUGCGGCAGGAUUUUCAAGAUUACAGUCUGCUGGCUAGUGGUAACCAACAACAACGCAUAUCAGAGUAAGCCACACAUCAUUUACCACCCUCUCCCAAGCAUCAUGAGUUUUAUUUUAAUUAUCUGUCCUAUAUCCUUUCAUAUCAUUCGUAACGCUUAUCAUAUUCAGUCCUCACGAUAACAGGCUUGCUCCACCUUACACGAAUUCUCUCUGUGCAUGCACAGCAGCUCUCCACCAAAAUGAGCGUUCCCCCUAUAGCUGCUGAGCUUACGGGACCGGUCCCAAAUAUUCCAACGCAUUAAUCACCCCGAAUCUAAAAAUGGACUCCUUAAAUACGCAAUCUAAAACGG…
>15_repA
AUCAUAUUUCACAGUCAAUUUUAAAAGUCCGCAAGGGCAAAGGCGCCGACAGGUGCCAAACCUGGAAACCACCGGGUCUUCCCGCAUGGUACCUUUCACAAACACAACUCCGCCGACGGCACCCCACACCCCCCCCCACCUCCCGAGCCACCUGCGACUGCUUCCAAACCACCACCCCCCAACAUCCUAGCUCUCGCGGCACGCUCAAACAAACCAGCCUCCCCGGCAACAGCCGUCGGCAUCCCUAAACAAACAUACAGCGGCCCUCGCCGCCCGCCCUACAUAACACUGGGCAUACACCCUAUCGCCGCCAGGCGUCCGGGCACCCUCCUCCUCAAUCCAACUCAACAUCUAUCCCGCUCCAAACUGCCCGGUCAAAUCCCCCCCCCUCCCCCCCGA…
>16_repA
AACGCUGCCCUAUGAUAGAUCCCUUCGCUUUACUAAGCUGCUUCUAGGUGGCUAGAAAACCUUACUGCGGUCGUCAACGCUGACAUACCGGUCUUCAAAAUACAAAUCCCAUCAUUGCUACCCCGUAUCACACUCCCUUCUUUCGCUAAUGGGGCUUCGGUAGAUUUACAGGUAUGAAAGAACAGCGAUACACAAGCCCGCCUAGCACCAACUAACGUCGCGAAGACUAUCUAGUAAUGAAUUAAACCUCCCACACCCACAGGACUCAUCCUGAAGAGCAAACUAUGCGCGCUCAUUUAACCAUGGUAAACCUUUACGUCGGUCCUAGCAAAUACUCCUUAACUUUACAAUCUAUCUAAACGAGACGGCACCUGUUUGAGAAGAGGUAGCAGGUAGUGA…
>17_repA
AACUUUUCCCUAUACUCGACCCCUUUGGAUUCCUAUCCUACGUCCGGACAUCCGGACUUCCAGUCACGUGCCGCUAACACUAGCAUGCACACCCUCCACCCCCCACACCCCGCCUCCGGCUCCCCUAUCACACUCCCUCACCCCGCUCAUGGACCUCAACCUGACACAAAAAUAACCCACACACACAAAGGAGGAGGUCGCCGAGCACCCCAUUUCGCCGUACAGGCUCUCGCCGGAGGCAAACCCCCCCACAACACACGAGGCAUUUGCCUCAAGAGCUUAAAACCCUUGCUCAAUCAACCAAAGCUGAUAUCAGCGCCGGUACUCACAACAACAACACAACUUCACACUCCACCCACAGCCCAAGCGCCCCGAUUAAAAAAAAAAAAAAAGCAGUGU…
>18_repA
AAUUCGCCCCCAAUCAGACCGUAAACUUUAUUAUUGAAACACGCCAAAUAUUUGGUGACUGGAGUAGCAAUGGUCGCCUUCGAUCCGUUGACGAAUAGAACCAAUCAAUACGAGCCGGGGGGUUCUUACGUACCACACCAGCGCGGGAGACGGCAUCCUCGAUCAACUAUAGGUCGUUUAAUUAUUUUUCGUCGGUGCCAGGUUCCGUCUAAAAUAGAGGCUAAUUCAGGAUCCCGGCUCACGUAAAACAAAUAACCCUGGACACCCUUGUUCUCGUUGUACAUAUCAAUCAGCAUAAUUGGCACGCUUUGUUAAGCCUUCCAUUCUCGAACUUACUCAUUACACUUUAUCUACUAGGAGCGAAAUAUGCUGCGAGGCACUUAUUAUGGAACUUAUACU…
>19_repA
ACCCCCCCCCCCCCCAACCCCACACCGCUAUAAUUAGCAACGGCUCCAAACGGAGCCACCGGCGCCCCACUAGAGCUCUUGCUCGCGGUGAACUACAGACUCAAACAAUACGACCCGCCUACACACCCCCAAAAUAACAACCCCGGUCGAAGCGGGCCUCGCUUCCCCCCCUGCCCAUAUAUUACCCUGCGUCGCCCGCGAAGACCAAAUACCCCAGCCGUUCAGGCAAAAAGGCGGGUCACAAACCACAUAUAACCCCUGGCCAUCUGGCUAUCGCGCUCCCCCUUCCUGCGCAUUACGCGUUUCCUCUUCUGAGGCUUCGCACUCCAACCUUUAACCACACAACCCAACAACCCAAAGCGACCUGCCCUCCUAGGCCCCCAAUCAAGAACUCAAACU…
>20_repA
CGUUACUCCUACACCAGCCUUUGUCUGUCAACCAUGAUUAUUGUAAUGGGAAUUACAUAAGUGCCCUGAUCUGGUAUCCCUACCUUGGUCCAUAAACUAGAAGACCCACAAUUUGCGGUACAACACUAAAGUAAACCAGAAAAACGUAAAUACCCCUAUUGCCGACUCUGACCGCAAACAUUUCCUACGCAUGAGGGGUUAAUGCGGCCAACAGAAGGAAAGACUCCAAAUUGCUGUAAAAUAUGAUAUAAGACUCCCCGUGAUCCAAAUCGCACGUUCCCCCGAAACAAGAACACACAGGUCCGAGAGAAAACUCUGCUAUUAUUUACACUUCCGAACUUUCAUUCCCUUUUAAAACGGUUCUAUGGGUUCCACACAACGCGAAAAGGAAAGACUCUG…
>21_repA
UCCCUUCCCCCCUCUCAUCUCUCCCCGGCUAUCCAGCCAAUGGCGGCGCAAGCCGCCUACGCGCUCAGUCCUGCCCACCCGGGCUCGGACAAAAAACCACCCAACAACACAGCUCCUCGGAACAACCCAAGAAAAAAAAAAAAAGGUGAAUGGACCGAUUGCACACCCCGCCCGCUUAAAUAUCCCACGCAUGCGGUCCUCGCACCAACCACAAACCGAAAAACUCGACCCCCGAGGAGCACCAAACACAACACUACAAGAGGCCAAGGCCUCCCGCGGAACCUAAACACCCGCAUAAAGACUUAUCACGACAGUGAGAUGUCACACACCCACCCCCCCCCCCCUCCACCCUUAAAACGGCCGCUUGCGGCCCUGCCCACACCACAUAUAACACACAGC…
>22_repA
ACUAUAUAUUAUACAUCUCUGAUUACGCCUUGCAAGGCCGAUAGCUAACACUGGCUAAGCUCGUGAUUCUACUCGGCGCUCCGAACUAGAUCCAACACCUUCAUACACAUCGAAUAAUGGCCAACCUAAGAAAUCCGCCCCAUCUAUAGCAGAGAGUUCGUCAAUUUAUAUGUACUACUUGAGCCACAGACCUACUUUCCAAUAUAACUUUCCCUAAUCUGUUUGAUAUCACCAUUAUUUACCUCAUAAAAUCAUCAACCGCUUGUUAAAGUGAUGUGCGCACGAUUCAAGCACGCCUUACGCUAAUAAAGUAUUAUUAUUGUUCCCCAAGAUUCUAACCUACCCCCAAGCUAAAUAAGAGUAAAUCUUGAGAAGUUCAACUCCUAUUAAGCCACUUGC…
>23_repA
ACCCACUCCACCAACCACAACAUCAAGCCCUCAUGGGCAACGCCCCCACACGGGGGCACCGCGCCAAGCAGUUCGCUAAUGCGAUUCUGCCCCCAAUCCUACCUACCCUUCGACGACUGGCCAACCCAACAACCCCCCCCCCACGCUCGCAGCGCGUUUGCCAAUAAACCUCUCCAUCCUACCCCCCCGGCUUACGUGCAAAGAGCACUACCCCCACUCUCUCUGAGCCAACCAGUCGUCUCCCCCCCCAAACCAAACCCGACUGUAAAGUCGAAGUGCACCCGAUAAAAGCACCCCCCGAGCCAGCGAUUUUUCGCGUAUUCAACCCAAAAUCCAAACACCACCCCAACCCAAAAACGAGACAUUCCACGUACGUUUCACCCCCCUACCACCACCUGC…
>24_repA
UUAGUAUAGGGCAGAAAUUUAUAACAAGGAGAAGUCCUAACCACUUCGUCGGGAGUGAUUGUCACACGUCUGUUCACGUCUGAGCCGGACAACACAAAAAUCAAGACCUGCGUCUCAUCUCCGCAACAAAAAAACCUAAUCUCACAGUAUGACGAAGGAUUCUAUUCAUAUUUUGCUACCCAAACGCCGGACACUUCGUACCACUGAAAAUAAGUAGCUAAUAAAGCCCUGGGAUGGGACUGAAUAAAACAUCGUUAAAUACCACCUCUGGUAAACUGAAAUAUUGACCAUUAGCAUAGUGACCUUUACAUUCGUAACCAUCACCCGAAUCAUAAAUACGACAUAACUUUUAAUUAUUGGCGCAAUAGGUGUGGGAAUUCUUUACUGUAUGGCUCUCUC…
>25_repA
CCAAAAACAAAAAAAAAAGCACAAAAGGGCGAUAGCCCAACCACUUCGAAAGAAGUGAAAGCCGCACGUCUUGGCCUUUUGGCCUCAGACAAAAACAAAAUCCACCCCACCCACAGCGAUACGCAAAAUAAAAACCCCAACCACCCGAUAAGCCCAGGAUGGAAUAUACCUUUCCCCACCCCACCGACCCAGACUGGGCCCCUCGGAAAACAACCAGCCAAAUAGGCAAUAAUCGCUGUGAACCAAAACACCCCCCCCAGGAGCUCUCGUUCCAAGCUCAAAACACACCCGAGCAAAUAUGCCACGAUCGUUAGAUCCCCGCACCCCAAACACCCCCCCCCCCCCACUUACCACUCCCGGCCAAAUAUGCGGGGGAAUUAAUCACCCCCCCCCCCCCUC…
>26_repA
AUAUCACAUUCCCACCAAGAACACCGCUGACACGUCAGACCCUAGUUAAAAGGCUAGUGCGGCGCUUCGCGUCAACCGAGGUUGCUCGCGUAACAUGAAUCGAAACAUAGCUGGGAUUUUAUUUUUGUAACCACCUCUCUAUUCCUUCGCUCCCCCUUUUGGACCAAUCAACGGCAAACCUCCUUUAAUUAUUAGGGGGCUGGAAGACCAAAUCCUCAGUACCUCUGUCAGAAGAUCCCAAAGAAAAUACCUAUAACAUCCAACCGAAGUUGGUAGGCGAACCGAAUACCUGCCCCGUUUCAACCUGGUUAUAGCCAAUUUGACGAUUUUUUCACUCCCACGUCUAGUCUCCCCUCCUUUUAUCAAAGUUCCAUUGUGUUUACCAACUAGGCCUGAUUG…

## Sheet: RepA positive set
>27_repA
AACAACAACCACAACCAAAAUCAAACGGGCUCUUGCCCAAAGCUCGCUUCUGCGAGCACAGACGCCCGUGCUCUCCGAUAGGAGCUGCACAACCCAGCCCAAUAAACAAACCGGCGCGGUAAAAACCCAACCCCCACUCCCCCCGCCCGCUGUCCGUUUUCCACCCAUCACCCUCCUCAACCCCCAUAGGAUUACGGACUUAGGGCUCCAAAAUCCCAGUAUAUCUGACCAGCCGCGCCGACCCCCCCCCCCAAUACCCGUAGCUAAUGCUGCAAGCCGACCCAAUCAAACGGCACCUUUCGCCCACGCUAAUGCGUAUCCGAUUAUAUCCCCCCCCCCCCUCCCACCACCCCCCCCCGGCUUCCCAGCGACCGGCUGAAAUUAUAUCCUCCCUGUUGC…
>28_repA
UUCAUACAUCUACCAAGACAACUACUGAUUAAACGAUCCUGCGCGGCCGUCGCUGUGCCCGGCUUCACUGUUUUGUUUGGACGACUACAGCUUCAUCCCUACCACCCCCACGGUAUGCCUCUCUAUAUGUUAUUUUUCGCUGCGGGCUCACCGCACAUAGGUACCUCAAGCGGGACCAAUUAGGAGUGACCCUUGUGCGACCAGCCGUUUUUCUGUGAGUAGUUCUCGCCUAGGCGUACCUCUUUUACCAAGUUUCACAAUCCGUUCGCGGAUCCUAUCUAACCCCACCCGAUAACCCAACAAACGCAAGGAAUUGUAUAUGUACCAGCACCCUUUUAACUCAGAUUGCCAAUCGAACGGUUUAUAAUGGUUCAUGAAUAAAUGUUGAUUCUACGCACA…
>29_repA
AACACACAACAACUAACACAUCCUCUGCGCUAAUGCGCUUCGCUGGGCGAACCCAGCCCCGGCUGCAGAGCUCCGUACCAACGGUUGCUCCCCCCACUAACCCACCCCCACGCUGCGGCCCUCCCCUCUAUUCUUUCCCCCCCAGGCCUCACCCUGGAAGCUACUUGCCAAAAAAAUAAAUAACCCUAAGCCCCCAGGGACCGGCCACUUUCUUCUGCCUACUUGGCUCUCGGUCGCAGCAAAUAAACAACGAUCAAAAGCCAGUUCUCUGGCAAGCGCAACCUCCCCCCGCGCACCCAAGCAAAGCGAAUACUCGCGACGCUACCCCCCCCCCCCCCACCCUCCCCCCCACUCCCCCCGCCAAUAGCGGCCCGCCAACCCCCGCCUAUAAAACAAAGG…
>30_repA
AAACACGCUCAAGUUAAAUGAUCAUCAUCCUGAAGGAUACCUAGCGGACCGCUGCUAAUAACGGUUCUUUAUUUGUUGCCAUAAUUUAAAAUACCUAAAACCACCACAAGCGCUGCGUUCAAACAACCCGCCACAUCAAUUCAAGUUACAAUGGGACACCAGGUCAAGUCAGUCUUCUCCAAUCCUAACUGAGGUCUCAGGCUAACCAUACGCCAAGCUACGGAAGCACAGGAAUGCGGUAUUCAUUAUAAUCUUACUACAGACCACGGUCUGCCUCCCAAACGACCUGCGGGAACCACUCACUAUCGGGGACCUGAUUUUGAAACAAAAACUGACCUAAUUAACAUCCAUCCUUAGCGGAGUCAUAGUUUCCAUGCGAUACAUUGCCAGCCGAAAACA…
>31_repA
CAACAAACCAAACAAACCCGACAAAAAGCCUAAUGGCUAAAGGGGAGACACCUCCCCAACGCGGCCCUGGAUCUGCAACCGCAGCUUCCAAUAUCACAAAACCCCAACAUCGCUGCUUCCAAACAACCCCCCCCAUAAAUUACACUCGAAGUGCGCCACCAGGCCAACUCAUCCACCUCCACUAACAACUGAAGGCGCAAGGCGAGCCCACGAAAAGCUAUAGAAGCACAGGGAAGCGGCAACCCCCACCCUCUCUCUACAGACCUCGGUCUGCCGCCCAAUCCAACCCAGGGCACCCCCGACAAUCGCGCCAGCGAGCCUCGACCCCCACCUCCCCUACUACCCCCCAAACUCAAACGCAGCCCUAAUCUCCUCCAAAAACAAAAAAACAAGAAAAGG…
>32_repA
UCGAAUUGCCCCCAAGGUUUGGUGGAUGGGGUACCUUAGAAUAUGACUAGAGUUGUACGUGGCGGCAUAGAGUGAGAUAACUCGAAUCUAACUAAACAGAACAUAGCAAAGUUAGGGAUCAAAGACAACAACAAGCAGCCCCUCCGAUUUGGUGAUUACUAUUAAUACAUUUAGCUUUCACAUUCAAUAUAAAGAUCACGCUAUCGCCCAAAACAUUCUAAUAAAGAUCACGAUCCCUAGAUAUCGAUACACUAAAGUCAUGAAGAAAUUUAUAAGUGCGCAUGUUUCUAGCACAUUGAGCAAUCGUCGUAAGCGGCACAUGUCUCUCGAUCACAUCUUUCCCAAUAUAAAGCAUAUACGGUAGGCCGAGUCUUGUUCUCGUGUUCGUCUAAAAUCUAU…
>33_repA
UGUAUAUAAAAAAAAAACUCGAAUAAGCGGACACCCGCGAACAUGCCUAGUGGUGUGAAUGCCGGAAGCGCGUAGCGCCAGCUGAAGCGCAAAAACCAGACCAUAACACACGUACGGCGCAACCACAAACCCACCCAUCCCCACCCUCUUGGAGCCUGAUCUUCCUCCCCCCCACUUCCAAAUCCACUAGAGAGGGCUCGUUGAGGAACAACACACGCCGAACAGGCCCCCGCGCCGUACAUAACCCCCCCCCACAAACCCGAGCUAACUUGGACGGACGCCCCUAUUAAGUCCAUCGCGCCAAACCGGUAAACCGGCCAGGCUUUUCACCUCCCCUUUCCCCAUCAUCCAUCCCAACCAGUGCCUCUCGGCGUGGUCCCCUCCUCCCCCUUCCUCUCU…
>34_repA
UUUUGUUAUACGUAAUAUGGGACAUCGGCAACUUUGCUUAUUCGAGUCUUUGCUCGAUCCCGUAUAAGGGGCUGUCCGGCGACACUCCCCAUGUUAAGUUUCUCAUUUCAAGGAUUCUUCCCGAUUACACGCAGCCAACCAUUAAUUUUUUCAGGUCUUUACACAAGUUUCGAACGAUCAUACAGUAAGUAGCGGCUUGUCAGAAUGUAGCCUCAACCGGACCACGGAAGCGAAGAAUCCGCACCCCACCCUCUAUCCUUCGGUCACGACCGACGCCUGUUUAGAACGUUCAGGAUCAAAGAACAGCUGUCACCGGCGACUCUGGGCGCCCAAUUCCCAUAUUUAAACUACCCUUGCCGGAUCACGCUUAGGCAAACGACCGGACGCGAUGCGAUACUU…
>35_repA
CCUUACUACACCUACCCUCACUUACUGGCCUUUUGGCCUUCGCGGGGAAAUCCCCGCUCCCAUCGAAGCGACUCCCGCAAGGGACCUCGCAUACACAACUACCCACCACCAGGCGAGGGCACCAACAAAAACACCCCACUACUAGGACUAUGCGUGCUAGACUAAAAUUCCCUUCACCCUUAUCUCACGUUGUGCAUGCUCCGUCCGUCUCAAAAAGCCGUCCAGGCAAAAGCCCUCGCCACCCCCCACAACAACAAAUCCGCUAUAGAGCGGCCCCUCUUAAAAACACUGAGGACCAAGGAAAAGCUCACAUGGGCGCAUCCACACAAACAAAACCCACCACCACCCAAAACUACACGCGGCCCGCCCCCGGAUCCCAAAAAAAUAGCUCAAAAACGA…
>36_repA
UGCACCUUAUCUACCGUUCAAACCCUGCGACGCCUCGCUGUGUCCUACUUCUGGGACCCUACUGACCUUCUCGGCCAAGUGGCCUUAGAACAAACCUGUAUGCAUUGAUAGCUGAAGAGAAGAAAAGGUUCGAAUCUCAAAUAAGUAUGAAGGAAGCCAAUCGCCACAACCUAGCAUUUACACCAAUAGAUCAGUUUUUCCAAUAUCCAUACCUUACGGAAGUCCCGCAUGUUUCUUCAGACGUACUCUACUAUAACUCGAAACGGUUGUUUCACCUACCUCUUCACCAUGUAGACACAGCAGACCAUUAUUAAAUGAGAUGCCCCCGCCCAUACAGCCCCCUCCGAAAAGCAAGAAAGAUAGUGGUAGUUCAUAUAACUAGCUGAUAAACGAUCUCAU…
>37_repA
UUCAACUUCAUCUUCACUAUUUCAUCGCGAAUCCUCGCACACUCCCCAAUCGGGGAGCUACCGGUAAGCUCUGGCCUCGUGGCCUCGAGCAAAAAAAGCCCAAAAUCCCAACAGGCACUCAUAAAAGCCCAAAAACCAAAAAAACCGAGAAGGCGCCGAGCCACACACCCCAAACAUACCCCCCCCCAGGCAAGGCGUCGCAUUGGACCUCAAUUCGGCAAAUAGCCACUCGAGUGCCUGACUCCCCCAAAAAAAAAACGCCGCUAUUGCGGCACCCAGAACAUAACACCCUGGAAUAAGGCGAAGCGCGCAAGCGCAAAGCCAACCAACCAAAAAGCCCCCCCAGAAAAUAAAAAAAGAGCGCCACACCAGGGGCACCAAAAAAAACCCAGACAUAGC…
>38_repA
AUGAAGUAUGCUUUCUAACGUUUAUAGCCUAAAGAGGCGGUGGGUAAUGUAUUACCCGUUGGCACGCCCGGAGCUUGCGAAAGCGGCCGGAAUUCCUGAUAAUAAGGUUCAAUUGGGCUCGACACAAUUUAAGACUAUAAAGAACAAUUCGGAUAUUGAUGCCAUUUUAGAGCCGAACAAAAAGCCCCGCGGAAAUAUCACUAUUGCAGAUCUACCUACACAAAGUAACGAGAGCCCGAUAAAUGACGAACAAUAUACAGUGUCCUGAGAUAUCACCAUGAAGAAGCGGAAUGGAUAAAUCGCAAUUGUUACCACAGCCUCGAGAAUACCUAGACAACACACAGAAAUGACCAUCACACUGCCCAUAAGAGGGAUCGAUAAGCAGUAUAUAGAACCGGG…
>39_repA
UCCCCAUCUCAUAUCUCCAGUUUCAAGCGUAAAGGCGCCAUGCCUACUAUUGUAGGUUUCGGGGCACCAGGAGGCUGCUAAGCCGACCUGAAUACAAACUACCAAACCACCCCAGGGCGCACCCCAACCCCAACCCACCAAAAACAGCUCCGCCCUUGAGCCAAUAGAAAAAACAAACAAAAAGACACGGCGAAAGGGCUUUGCUGCAACCCACACUCGAAAACCGAAAAAGCGCCCUGGAAAUCAUACCAACUACACACCGCCAUUAGGCGGCCGCGGGCCAAAACAUACCGCAAAAAGCCAAAGUGCUAAUGCACACAGGCGAAGAAAUAAAAAAAACAUACAAACAAACAAAACAGAGCACAACCCCCGGGGCGAAAAGACACAAAAAAAAAGGGC…
>40_repA
CGAGACGUACACAACCAAGGACCCAUGUGCAUAGGCGCUAGUUACGGACGCCCGUGAAUAUUAGGUAAGCCCGUACUAAGGUGCCCGGCUCCAAUAGAUCCUAACUCUUCAAACGUCUGCUUACUUUCCGCUAAAUUCUUCCUCUCGAUCUUCGCUCCAGAUAACUAUACAUAUAAAUUUCGCCCCUGGUCGUGAGCGACACUCGAUUUUGUAUAUGCCAAACCGGCCCCUGUAGACGUUCUCUUAAUGACUACUCCGCUUUCUCGCUAGAAAAACUAACUUUUGCUUUGUUAGCACCCCAUAACGCUCUUGAGGGCAACGUGAACUUAAAACCCGCCUAACUUCUCUUCGUAAAAAUUGAACCCGCCUGGAACCCGACCGGAAUAUCAAUGUAUUGGG…
>41_repA
AAAAAAAAACCACAAAAAUCCAACCCGGGCAUAAGCCCUACGCGCGGGCCACCGCGCAAACUAGCAAGGCCUGCCCUACGGGGCUCGGCCACCCAAACAAAAAAAAACACCGCGGAGUGCUCCUUCUCCUUUUCUUUUUUCCCCGGGCUCUGCCGGCCAGACCAACCCCCCCAAAAAAACCCCCCAACGUCAAGCCGGCUCUGCCCUUUUCUUUCUGCCAUUUCGGCUCCCGCACUCCGCAAACCAAAAACCACCAACCUAGCCUCAUGGCUAAAGGCGACCAUACUCACCGCCACAACGAGAAUGCCCUUAGGGGCCCACUCACCAAAAAAAAACCACCAAACCACCCACAACCAAUGCGGAAAGCCUCGGGCGGGCCCCAAAAAAAAAAAAAAAACC…
>42_repA
CUCUUCUUUUAAUAUACAAACCAUUUCCCACCGUUGGGUCCAGUUUUUCCUAGAGCUUGAAAUUCUUCGGCCGAUAAGUUUGUCCCGUCGUACACUAAUUUUCAGGAUUAUGGAGUAGGAAGAAAGUCUCCCCCCUUAAAUAAUGCUGCUCGAUACAAGUUAUGAAUACCAACCAUCCAGCACCUAAUUGAAAUGUAUCACCUAGCUCACCCCCAUGAUUGAAUAUCAAGAUCCUGCUUCUCCCACUUCUCAAAUGUCUGCUACUUGUGUAGUUAUGGCCCCCCCUCUCUGCCAGAUUAGUCAAUAACGUUUACGUUUUCGAUAUACCGCCCUUUUAUAUACACCUACCUUCACACUCGGGAAUACAAAGGAUUCGGAUGAUAGCUGCGCCACUUUAUG…
>43_repA
ACUCCCACAUCACCAACCCCCCACCCGCUAGUCAUAGCAUUGCGUCCUCAUGGACGCUCCGGCCCUCGCCCAGCUGUCAUCAGCACGGGCUCCCAUAAUCUCCAGUUCCAUCGCGUGGGCAACCUGUCCCCCCCUUAAUUUACCGCGUUCUCACGGUCCGGCUAACCUACCACCCCCCCCCCCCCCCUGUCUAACCGUGCCUGCGCAACUCCCACAGCCUCAUUGGCAAAAGCCCGCGUGCCCCCCUCCUUCCCCUUCCGCCUCUUUUGAGGCAAGAGCUUUCAUCCCCCGCUCAAUCAGCCUCUGUCGCAUACGGCUUUGGCAUACCCCCCCCCUUCCCACACCUCCCCCCCCUUCCGCGCAAACCUGCCCUGGGGACCCUCGCCGCCUUUAAAAACC…
>44_repA
AGCAGAUAGAGACAAGUUAAGGAAGAGUAGACUUCUAUAUACUUUGACCGAUCGGAGAGAAAUGGCAUCAGAAAAAGAGAUUUUAACUGAACGUAGACGGGAAUAAUAAGUGUAGGAUUAAAGGAAAAAGUAAGCGCGCAUAAUGUAAUUAGGUUUAAUACAGCAGUCAAAAUCGGUUUUAUAGUAAAUGUUUUGAACCCUUUUACCCAAAUCAUAUCUGAGAAAGAAACAUGGUCUUGCAAAUACCACCGGUGAUCAGUCUUGACCCCAGGAACGUUGUCCCACAUAAUCAGCGAUAUUGGUACCGCCCAAUGGCGAAUCCGGAAAAAACAACACGCACACAUUAAAAAAAGUAAAGCCAACCAGCGUGAGUCUUAAACCAAAUGAAGCAUCCCCAAG…
>45_repA
ACAAAAUAAAUAAAACAAAAACACCAGUGGACAUCCACAAAGCGGGCGAGAGCCCGCAGAGAUGGAACCGGAGGGCGAAGGCCCGGCCGGCAAAAAAUACAAAACACCCAUGUAGGACCCAAGCCAAAAAUAAAGAAACAAAAAGUCCUUAGGGACGUUCGGGCACACCCCACUCCACUACCCAUCAACCGUUCGUCCCGUUGGACACACAAAAAAGCCGACCAGGCAACAGGGUCCUGCCACUACAACAAACAAUCAAACCGGAACUCCGGUAAGUUAUCCCAAAAAAUUAGCAAAAACGGUAGCGCCCUAGGGCGAAUCCGGAAAAAACAAAAAGAAAAGAAAAAAAAAAGAAAAAGCCCGAAGGGCGGGAGGUGAACAAAAAACAGAAAAAAAAAU…
>46_repA
GACAGAUGACUCAAUAACUCGUAAGUGUGCGAAUGUGCGCCCUAGCUCACUGGCUGGACACUCGCCGUUUAAGUAGGCUACUAUCAUAGACCCACAAGAUAAAUUUUAAAGGAUGUAGCUCUGGGAUAAUCUCAAUUAGUUCCCUUUCUUAGCGUUUCCCGAACUCAUAACACACUGGACAAACUUAAUUGAAAAGCGCAUCGAAAACGUAACGGAGGCGGUUAGCCAAACAGUUAUAUUCAUACCCGUAAUUAAAUCCUGCUAACUAUAGUACACCACAUGACCGAAACGUGGACUUACUCAAGGACGAUCGCGUUAACGAGGACAAAGCCGAAAAUCUAGAAACUAAUAAACGAACGAUGAACGUGUUGAUUGACCCCUAGCUGUACACAACCCGUC…
>47_repA
AAAAAAAAAAAAAAAAAAAAGACACCGGGCGCAAGCCCUAAGUCGGGUCAUCCCGGCAAAGUCUCACUCCGAGCGGGCAACCGUAGCGGAACAAAAAAAAAAAAAAAAAAGCAGCCGCCCACACCACAAUAAUAUCCCGAAACAGCCCUCUGCGGUGGCCGAACCCCCCCCCCCCCCCACACCAUUACUCGAACACCGCUCUGGGCACAAAAAAUAGCCGACGAGGCAACAGGGCGGCUGAAAACCCAUAAAAAAACACCCGUAAACCUACGGAAGGGCAUAAAAACAACGCCCAAGAAGCCAAGCCGGGAAACCGGAAAGGCAAAAAACAAAAAAAAACAGCACAAAAUAAAAAACCGGUGGAAAUCGUCCCUGAUCCCCAGCACAAAUAAACCUUUC…
>48_repA
ACCAUCUAUGAUCCGUAUUCUGUCACAUCUAAAAAGAUUUAACCCCUUAACAGGGGUGGAGAGGAAAAGUCGUCCGUACGCGGAGAGACUAGUACACACAAAUGAUCUAAGGGUGCCUCCAACCAUCUUUCAUUAUACACGACCUCGGGCCCUGGGUUUUUACAUUAAUGCACCGUGAACAACAUACUUAAUUACCCAGCCACCGAUUAUCUUCUACUGGAUUGCAGCUCAGGAGGCGCCAAUGCGAAAAAGAAUCACGGCUAUCGACAUAGCGCUCCUAAAAACCACGAAGGAAAGACUGCGAAGACUAUGAGGUUGACGUAACACUGCCACUUCUCCCCGUAACCGCCCGCCUUAAUGGUCCCCUUUGGUAUUACUAAAUUCCAUCACUGCGUAAUA…
>49_repA
CCCAUUAAUUAUCCUUAUUCUGUACCGCCUGAAAAGGCUAAGCGCCCAAACGGGCGCAACGUGGCACCUUGAGCGCAUAUGCGUGACAAGAACACUAACAAACCAUCCAAAGCUGCCUCCAACCCAUCUUAAUUACUCACCCCCGCGAGCCGGGGCUUUGGAUACUGCUUCACCUUAAAUUAUAUUCUUCCUUAGCCCCCCAUCGCUUACUUACCACUGGAUCACAGCUCAGGAGGCGGCACCCAACAAAAAACAAACAGCCCCCGAGGGGGCCCCGGUGAAAAAAACAGACCGACAACCGCGAAGAGUGUGAGCUCGAAGCGAAACUAACAAAUCUCCCCAAACCAUCCAACCCAAACAGUCCCCGUUGCCACUGCCCUCCUCCUUCACCCCCCCACA…
>50_repA
CAUAUACCAAUACUACUGCAUAGAAUGUUAAUCUUGACCGCGCGUUCCUAGGAAUGUAACACGAGAACCUAUGCCGCGAUCGGCCUUAGGGUCCAAGAAACCGCAUCACAAGACUAUUAGUUAUCCUACAUCCAUACAGCUUCAGCGAAAUCCUCGCAGUACCAUACCGAAUAGUUACUAAGAUAAUCGUAGCGCGAGGCACUCGCCCCCUUUAAUUAGCCGCUCUACACCCUAAUAGUUCAAAUACAUUAACACCUGCAGGGGGAGACCCCUACGCCCAACAUGUUUAAGGGCAAAAGGAGAUCCUGGCCCGCCAGUCACUCAAAUUACAUCCAGUUCAUUAUAUAUAGUUUAGAAAGAGAAAGGGUCUUUUGUUUAUAGCCCAAUACGUAAGUUAGA…
>51_repA
CCACCCCUCAACCAAAUCCAAACCCCGGCCAAAAGGCCACCGCGCUCCUCGGAGUGCAACGCGAGAAGCUCUGCUCUAUUGAGCCUGAGCAUCCAAAAAUCCAAAACCCAAGCCCCGCGCACCCCCACCAUACCCACCCCCCCAGCGCAAUCCCGGGAAGACAAAAUCCCCACACCCAAACCCCCCCCGUCGACCCGGGCCGGCGCACCCAAAAACUCGCCCCACGACACCGCGCGGGGUACCACAAACCCCCCAACACUAGGCGCAAGCCUAACGGCCGAAACAAAAAAGGUCAAAAAGCGCUUCCACGUCAGUGGUCCCGCAAAAAUAACCAAGCCCAAAAAAAACAGUCAAUAAAGCGUAAUGGUCCCCCGGCAAUAAAAAAACCAGACCCCCAGC…

## Sheet: RepA negative set
>RepA_Human_0
TTTTCTAGCTTTGTATCGGTCACTTTGTTGTTTTTTTGCTGGTGGGTTAATTGCGTCAACCCTTTCTGCATTTTTTGATCGTTTTTGTTTACTGTCACTTTTCGTGCCTTCTCGATTTCCAGTTCGTGAGCCCGCCGATTGCCGCGCGTGTTCACTCACTCGACCGGGATCTTCCTGTTTTTTTTTTACTAACCTAAGGCTTTCATTTAAACGCTGCGTACGTGCTTCTTGTATCATATTGGCACCTCCCTCCCCCTTCTCGTCTATCGGGTTCCGTGGGCTACTGTTCCTTCGATATATCTTCTTCTGCTGTCAAGGCTCCCTCTGTCTTGTACATTGTTGTCTGTCCGTGCTGGCTCGTTTCTATTAGCGAGTGAGCTGCGGTCGTTCTTTCTTGCA…
>RepA_Human_1
TCTTCTACCCACCGTCTTACTGCTTTCTTTTGAAGGCTTCTGTGGTTGCGCAGTGCAGTTTGTGTCCTGTCAACATGCGCATTACTTTTAAGGTTGCCTTCCGAGATGTTGGCGCGCCGCGTTGGCCTTCCTGTTCTAATTATGTTGTTCCATCAGTTTTCTTTAGATCAATCCTTCGGAGTTATGTTTTCATCGTTCTTCCCAGTCATTAATCCTGATCATTCTCTCTATCCTTTTTGTGTGCCGTTCGCTCCCGCCAATTTTTCTGTTACTTGGGCTCGATTCTTCTCCGCGTTTTATTTTGGTCTTCAATTTAGCACTATCTGGTGTTGCTTTTCGTCGGTTTCATCATTTGCTACTCCGTTTTCTGTTTGGGCCTTGTGCTCGACTTTCTTTATT…
>RepA_Human_2
CTTGCTCCGTAAGGAGTGACAATTAACGTTTTAGCTGTGCTTATGTGTTACAAGGTTTCCTACGTTGCTGCGCTTATCTCTCTGTACTACCTTCTCACTCAGAGTCTCGATTAGTTTTTCGATTTACTTTTCCGTATTCAATGATTAGATTCCTTCCTTTTGGACTTTTCGTCTGTTTGCGCTATGTTTCGGGCTTGGCTTTTTTCTGCCTCCGTTTGCTATTCACCTTATTTGTCATGCTGTCCCCAGTTTGTTCTTTTGACTTTCCTCACGTTGTATTTTTCATTACCTCTCCCCTCTTCCGAATGTCCTTTCTTCCTATCTCGTCGCAGGCTAGCCCTGCCCGTCCGTTAACTTGGTTTTTGTTGCTTTTTTCGGCCTTGTTTTTCACTTGGGCTG…
>RepA_Human_3
CTCTGGTGTGTTTCGACTGTTCCTAGACCCTAAGCACCTGCTGTTTTCATTGGTTTTTATTGCCGTCGATTCTTTTCTTTCCTGGATTTTGCTTGATCTGCTCTCGTTTTTTTTTTGGTTGGAAATCTTCTAGCTTACGTTGTCTGATCTGTTCTGTTCATATCCGGCGTACTATTTTGCACCTTCAATGCCGCGTTCACTTTTCTTAGTCTGCACGGCTATTATTCCCTCTCGTACCCACTATCGATTGACTGTTGTTTACGTTCTCCTCTTTCTCTTGTCTCTGTTTACTCTCTCCTAGTCTGTAGGGGACAGCTGTGCCTTCTTGGACGCTCCTCGGATCTTTTCAGCAATGTGGAATTTGTTCCCAATGTAAGCTTTCGTTTCTGGAACTCACTT…
>RepA_Human_4
GGCTTTCTGCGGTGGTTGCCGTATGTTTCTTTTTTCTTCTCCATTAGGCCTTTTTATGTATGGCTTGCCCATGATTTTTTTTTCCTTCATCTGTACTCGAGTCGCACCGCTTATGTATCCGGTTATTTCTACAAACGGTTATTTCTCCTCCAGGAATCACTTGCTTGCGCCTGTTCGATTGCGTCGGATTTTGCTCGACGTTGCGATTTACCTCGTTTATTCACAGTGCCACGTTTCTCTTGTATTACTTCCTCCTCTTTCCTTCTCTAATTTGGTTACTGTTTCTGTGGTTTCTTAATTACTTCTGGGTTTGTTTCGCTCCTCACGCATTGACTGTCTTGTTTTGCGGACCTCTCGTGGCCCTGGTACTTGCCGCATCAGCGGTTATCTACGGTTTTA…
>RepA_Human_5
CTTAACTTGAATTCGACGATCACTTTTTTCTTGGCGGGTCCTTTTGCCCTTATCTTTGGTACCTCTTTTTCCATTATTCTCCCCTTTCCCCACTGCTTTCATATTGATGTTCCTGCCTCGTTCCTGGGATAGTTTTTGGCGTTTCAACGTGCAGATTTTCTGGCGACATATGCTTTTCGCCCGCGACATCTCCTTGATCCTACTATATCGCTCCCTACTTTTTCTTGGGGTTTTTTGGTGTCGGGAGTTAGGTCTTTATTGGTAGATTGACACTTTTTGGTGGTGTCTCTTACCTCGGCCTCGAGATCTACCTATTGTTTATCATTTGCCCCGTGTCGCTCCTAAGGACCCTCCGTTTTTGTTTGTTTCGCTACTCTATGCGGCCCGATGTTCCTTGCT…
>RepA_Human_6
CTGTTGTCTTTTATCCCCGAGCGGATCAGTCTAGCGAGCGTGTGTTTCAGCGTATCCCTAAGCTATCTTGGTTTTCCCGTTCTGTTCTACCTTCTTTCTTCCGGCTCTTTTCCCTACGTGTTTCCGGTTCTGTTTCCTGTGTGCTCGTTTTCATTCGTTTGGTTTCTGCTGTTTACGATCTTGACCTACGTGTCCATCATGGGTTCTCATTCCGGATCTACTTATCGGTTCTATTTACTCATCGCTACTGCGTCAGAGTTGTTACAGTTTTTCCTTTGTCTGACTGTGCGTCTCGCCTGTAACTTGTCCCGGTCAATGTCCCTACCGTCTTATGTCTGGTTTTTGCCATTTGTGTTATAGTTGCTTTTTTACATGTATTGCACACAACCAGGTCCTCTA…
>RepA_Human_7
TTATCTTTTGCCCGTGGTCCTTTGTCGTAGTTGGTGCGTACGTTTGTTCTTTTTTTCTTCGGGTCTGTTGTCAGTTTTTTCCTTTCCTCTTGCTGCTTATTCCTATCAGTTTTCTCCTATCTCGGCATTTTTAAAGCAGCCGACTGCACCCCTTTTTCTCGCTATTTCTAGATTTGTGCTAGCCTTGCTTCCCGCTCCGTATCCATTGTTTGCTGTCATGTTGTGCGCTTTCATTCCGCCTACCTTGGCCCACTTGCCGTTCCCATCGTGTCCGATGCGCCTTCGTATAGGTTAATCATTGTGCACTCTTTTTACTCTTGGTGTTTACACATTGTCTATTCCGGTGAGTATTTGGGATTCTATTTTCGCTTTCGTCCCACCGTTGCTAGGCGGTCCTTT…
>RepA_Human_8
TTTGTGCAATGTCTATTTTTTGAGTCGTTCACAATGTCGTCGAGCCCTATGCAATCCTGGTTGGCTTCTTTGTCCCTCTCTGTCGGTTTTCTGTCCTTTTCGGGCCCTGGTTTCAGTTCGAAGCGGCTCCTTCCTTTCTTACCATCTCTGGGTTGCATCCTGTACCAGTTCTTATTATTGTTGTCGTAGCCGCGATTTGGCGATGGTCTCGGCCCGTTCTCTCCTTGGGCTTCCAGGCCTTTGTCGTTTGGTTGCTTCATGATTTCCCTCCGTGATCTTTATTACATCCACCTTGCTTATCTAGGTGCTACTTGCTCTGGCGTTACTACAATGGAGATTGGCTGTGTTCCTGATTTTTGTTATGTTTTAATCGATTCCCTTCTCTTTTTCTCCACTCTT…
>RepA_Human_9
CCATGATTGGCTCCCTGTGCCTATTTTCCTGTATCTGATTGTTCAAGTTGCTTCTTATGGTTCTAGTCTTCTCTTCATTTTGGCGGCGTCTCTTTTTTGTTCCCTCGTTGGAGTCCTTTTAGGCGACTAGACTTCTTCTTCCTTCTTTGTCTTGGCGTTCTACTCTAGTGTTTCACCACTATGTTATTTTTTGGGGTGCTGATGAGTTGGCCTCTCGATGCACTCTAGCTCCCGTGGTTCCTGTCAGCATCTTTTCCACTACGCCCGTATATTTATCGCGTTGCTCACCGCTGTCGTTGCTAACGCATTGCTGGCTTGGATTTTTGATTGTGACTATGCTTTTTGCTTTTTCCTTCCCCCCCGTCTGATTTCCAGAATGGCCATATTTCTATGCGTCGA…
>RepA_Human_10
TTCCATTCCGTTCGCCGTCAGATGATTGTTTCTCGAGAGTTACGACTCCCTACTTGCATTAGGGGTAGGTTCCTTTTTCGATTGCGGTGTTGACTTTTCTTCGATCTCTTATTTACTCCCTTCACTGCCACCTGTTCGAACTGGCTCTTTTCGCCGCTTTCAAACTTCCAAGTTATCTTGTCCCTTTTCCCATTTTGTTTCTGGCCTTTATTTGTTTCCATTTAATTGCGTAGCGCCGTTATTTGGAGTCCACTGGCTCGGACCGTTACTTTTCGCCTCCTTTGACTCTTTTTTAGCTACGTTAGTACTATTTCCTCCGGTTTCTTCGTCCTCGCCGTTGCGATCCGTGGTTATTGCGCGTTTATTTTTCCTACTGTGAACATTTCTGTATAGGGGGAT…
>RepA_Human_11
CGCATTTGTACGATAAGATGCAGATCCTCTTGTCACTTGGTCACCCATCTAGCCATTTACCGATTTTGCTTTTCCTTTAATTGTGTCGGTCTTTTTGTCCGTATTCCCTTATAATTCCCCCAAGGTCGTGCCCGTTCCCATCGCGGCCAGCTCAAGTGATGCCTTTGTTCTTGCTCGCTCTATTCTTCGTTGTTTGCTTATCCATTTACCATTTCCTCTACATTTTCATGGTCTTCTTTTTCGTCGTGTCTTCTTTCCTTATCTCCTTGTTTTGTCCTGCTAAAATTCTCCGGTTTTCAAAGCTTTGTGCGGTTTCTCATTGCCGGCTGTGGTAAGCTATCAGGCTTTGTCTCTACGTTTCTGTTGGTGTGTCCCTCTGACCAGTCTGGCTTAGCTTTT…
>RepA_Human_12
TTTTAGGCAAGCCCACGGTCCTAATTTGGTTCTGCCGGGTCTTTCATTTCTTTGTGGATCGCACAGTTTGTCTAGCTCTTCCTTTCTGCTGTTTAGACCTTTCCTTTTCTTCGTTCCGCTCCTTTCTTGTGTTTATTTTAGTTTTTTGTTAATGTATTTTCCGTGGATTTGTATGAGTTATGTTACCTTCTTCGATACCATGTGTTCAGTAATCATGCTGCACTTGGACTCTAGTACCTATTAGTGTACACCGCACTTGCCTCTAGTCCTCTTGGTTGGTTTCTTCTGTCATATGGTCGTTCTGTCGTCGGGGTCGCTTTCACCCTTATTTCTAGTCTGGTATCTCCCTCCCCCTTGCCTCGTCTCGCTCTCCCTCTATGCCGTCCAGCTACGCTCTAA…
>RepA_Human_13
ATGCGTCTTCGTTCTTCCTTGCTGTATCCTTTATCCGTTGTGGACCTTTCTCCCATTAACTCCTCTTTTCTGAAGGCACCGCTTTCTTTATCTGTGTCTTAGCTTCCAGCTGTCTTGTGCGGCTTATTTTACACCATTTTCGTTGGGCTTCTTTCCTAGTACGCCGGCATTGTCGTCTCTTGCTACAGATTGAGGTTTTGTATTTTCCAATTTCACTCGGTTTCTACGTAGTGACGGTCTTTCCTATTATCGTTGTGGGCCGACTTCGGGGTCCTCACTACTTTTCCTCTCTGTTTTTGCGCAGTGTTCCCGTTCCGTTGTCTTCCCATTATCTGCGGTCTTGTGCGGTCTCTTCCCCGATGTATACTTTTCATACTCGTTAGTTGTAACTTATTGCTT…
>RepA_Human_14
TCTCCTGACTATTTCGTTCGTTTTCGCTGGCCGGTTATTGGGGTTTCTTTGATATTTTATCTTTAGAGTTCTGTAGTTCTTCTGGCCTCGCTCTTACATTGTCCAGGTTTTTCGGCTTGGTATCGCCTTTTCACTTTTTTTTCGACTATCTCCTTTATTCTCGTTTGAGGCTTGTCCTTCCGGTTCTGTCCCTCGGCATGTGTGACTTGCTCCAGTCGACACTGTCCCTCCATATACACTGTCTTTCCTTGATTGCTCCCTCCAGCAGACCGGTGCTCTATGTTGCTGTGTACATACTTTAGTTCGTGTAGTCCACCTTTCATAGCTAGGGCAATTCTGCTTTCTGGCTTCCAGCGTTCGCAACTTTTTGTCTCGGTTCTTTACGGGATCCTGTCTCGT…
>RepA_Human_15
CTTTCTTGCTTTTTTCATGCGTTATTATAAGATATACTGTCTCGGCGTGTTTGCCTGGCTCTTATGCTCTGCAAAATTTACTTTCTTTCCGGACATTCTCTGTATGTTGATTTGCTTGTCCTTCTTTTTTCTTGTTTTTCTCGTGTGGTTTCCTGGCTTGACGCATCTTCTTATCCCCTTACTGACTCCTTTTCCTCTTGTATATCTGACTCATGTCTAAAGCTTGGGGTACGACATTCTCTCTTTTGCAATCTTCCGTGTTTCGCTCGGGCCTTGCTTCACTCTCCCGGTCGTCCCTCTTGTTCGGCAGAATTAGCGGCGCTCTCCCTGTGGCGGTCCCCCTGTGTTTACACATGCGTGTTGACTCTGCTGGTTCCACGCTGTTTATTCTCGCTGTGA…
>RepA_Human_16
GTCAGATAAGGCCTTTAGCCTGCGCTGATTTTTACCCTGCCACGCGTTTGGGTTCTACCTTGGAGTACTCTTATCTGTTATGTCTCCTCGGGTGTTGTCGCTCGCTGTTAGCCTTTTTTCTCTAGTACATAATTCGGCATTGTGGATTTAACGCCCCGCTTCACATCCCCGTGAGCACTATCTGTGACTCATTTATTTTATTTCCTTTTTGAGTCTTTCCTTTTTCTTCCTTTCTTACTCGGGATTTCTTTTCTGGGTCGACTCCTTCGCTCCTTCATGTTTTTCGCTTGGTCTCTTTCCCTCTCTGTTCCGAGCGGGGCTCCATCGATCTTTGTTAATGGTGTTTAGTTTTGCTATGTAACTCGCCACGGTACTCTCCTAGTTCTTGTTCTCACTTGC…
>RepA_Human_17
TTAATCTCGCTTTTCGATTTTCGCATTTTCATTGTTGTCTTTCGCGGTCCCACTCCCGCTGCTTTTTCCCGAGCTTCGAGACTCGTTCGTGGTTGTTCTTTCTTCTAATTGTCCTCAAGCCGTTCATCTCGGATATCATTTCTTTTCAGGCCGTTTACTACGTCTTTCGTGGCGATGTTGTTGCTTCATGTCTACGTACAACCGTTTCCTTACGGGGATTTGTTGCGTTTGTGTCTGTACATGCCGTTCGGTCCCTGTGTACCCCTCATCAAGTCTGGTTATTGTGTCCGTTCCTTACTACTCTATGATCGCGTACATTTTGATTGAGTTATAGCTGGTCATCGCTCTTTCTGACTGCCCTGTCTTATCCTTGCCTGTGCTTCCCGAGCGACCTTCTGT…
>RepA_Human_18
TTCGTTGACTTCTCCTTTTCGGTGGCACCCCTTTGTATCTCACCTGGTGTATCTTGTTTCCTTTTTTTGGTATTTTGGTCTGCATACTATCTGGTCTTTTTTTTTTCGTGCTCCTACGTGTCGCGCTTTCTCTTTCCCATGGGCATCGTCTTTGGCGTTTTTATAGGCATTCTCGACACTCCCTTTTCCTGGCCTACGTGGCCATCTGCTTCTTTGCCTAGTCTTTAGTGTGATTTTTAGTATCCTAGTCCCGAGAAATTGCAGCTGCCTCCTTCAGGATCTAGTTCGGATATGTCTTGGCAGTCTGGCCTGATTTTTATCTGTCTGTTCCCGTTTCCTTCTCTTTGTATTATAGAGGTTCCTATCGATCCTTTCGGCTCGTGAACTGCTGGCCTTTCA…
>RepA_Human_19
CCTTTAGCTAGCCTTACTGGTTAAATGCTGCTATTACACTCTCATACTTACTCCGCCTTTGGCTTGACTTACTTAGGTAGCTCGTTCCCGTGATTTTGTACTCTTGGTTCTCTATTCATGCCCTCCCCGTTAGTGTGTTCTCCTCATCTATATCCTAGCCTCCATTTCGCTGTCGTTGCTCATCTTATTGTGGTGTTGTCCTCGGACCTTTCTTCCCTTACTCCCTGCTTGACTCGGTAGTCGTGTTCGACTTGTCGGCCGTGATGGTATTTTTTTTTTGTTCATAAGCCGCGTCTAGCTTTATTTCTGGGAAAATCTTTTGTCTAGTTCGTTCTTATTTGTCTTCTTTTTTGAATTCTAAGTGCGCTCGGGCCTTCGTTATCGCTGTTCTTGTGCGCC…
>RepA_Human_20
GAGTTCCGTATTCCTTTCTTTGTATTCATTCACCCCTCATCTCTGTGACTCCAGTTCCGGGCGGACATGTCATTTGCGTGGTTGCTTTTGATGTTTGTCCGTTTCCCGCCGCTATATGTCTCGTTGTTTACTGTCCCGTTCCGTTGCTGGCATAGTTTCCTTCGGTTCTATCTTTTCGTTTACGAGTTTCGTCTTAGATCTTTGCGTTGCCGTATCTGTTTGCCCGGTTATTTAACGTCTCTTATATTCCGCTCCTATGGTTTTATTGCCAATTGAGCTCCTCATGTCTTACACGCCTTTATCTCAGGCGTTGTTGTCGATTTTCCTGATTCCTCTGCTTATCTTTGGTCGATCCCTCGCTCAGTTAGTTCCTTCATCGCTTTTCTCACGTTACATAGT…
>RepA_Human_21
TTTGGTTGAGTTCTTACGTGTATTGTCACTTCACTTACTCGATCCCCTATGGTTCTTTCTGGCACTCTGTGCTGTTCGGTGCCTGTGTGGTTGTTGTTATTTCGTTTGTCGTCTTGCGAGTGACGCCTTGGTCCCCACCTGGCGCTTCTTATGCTTGCCAATGCTACGCTATTTAGTTACGCTCTGTTTTACCTCCCCGTGGATTCCAACGTCTTAATTTCCTTAAGAGCCACACTGGGTCCCTGTGACTCATTAGCCGCTTTTTAAATGTATTGGTGTTGGATTTTCCTCTGACGTCTTCTTCCCTTTCTGTACCTATTTTCTAATATTCTGTACCTTTTCCCTTTTTCGAATTGCCTATCTCTTCCCTTCTGGTTCCTATTTTGTGTCGCCTGAAGC…
>RepA_Human_22
TTCTTTGCTGGTCGCTTGTCCCTCGCTGTCTTCTCAATTAACGTTGGTGTCTTTTCCTGTCGTGCCCCCAATGTGCTTGTTTTTTCTTTGGTTCGTGATGATTGATCTTCTGCCTCGCGGACGCACTAAGTTCTCTTGGCGTCCCTTTTGGCTCAGTGTTTTGACCCTATTGTTCATTTGCGTTCCAACTCCTTTACTTTTCCGAGGATCTGGATTATTTTCTTACCTGATGGTTCCTATGATGTCGAATTACCCCATGTTTTGCAGATGTTGCTCTTTCTCCTATTCTATCGGACAATTTATTTTAGTCTCTCTTTGCTTCCGCCCTAGTCGTTATACTCTAGGCTTTTTTTTTTTGTGGAGTAAGGACCACGTTTGCTACGTTCAGTTTCGCCGCGT…
>RepA_Human_23
CTAGTCCATCCATTCTACCTCGGTTCTTGCGTCTTGGGTCGGCCCGTCTTTGTGTCTGCTTTTTAGCCCGCTGTTACTATTTTGCTTTCACTTTGACCTTCAGACCGCCTTGGGTTATCTCTTCTTTTTAACCTAATTTCGTTTGTATGTTCCTCTGGTCCCGGTCGTTCTGTACTTATTTCCCTTTTGTTTGATAAACACTTCCTCTGGCGCCGTGTGAATATCACATAAGTTTCGTTTATATGCCCCTTACGCCCCCTTACGTCGTTGTTCGCTAGGGGAGTTTCGTGTATTATTTCTGATCTGCGATTGCCGTTGTTGCGTGGTTTTCCTCCCCCTTACTTGTCTTGCCTGTGTGCTATTTGTCTGTTACACCATCCCTGTCGTGTTTACTTGTAC…
>RepA_Human_24
CGTCAGCCACTCTTTTTGCAACTTTCCGCTTTTTAGGCCCTTCCCGATCCGGGATCCCTTTGCAGGTTAATATGTGTTTGGCTTTTCTTTCGCTCGCCTGGTATCCTCAATCGCTCCGCTTTTTTCTACGTATCCGATTCGTTGTTTCGCCGTCTGTCAGCTTATTTTGAATCCTTTTTTTTTGGCGCTTTCTGTGCGGCGCTTTGATTCCTTCTAACGTTAATTAATCGTCTCACGTTGCTTACTTTTGTTTCTAGCCGTCTGCTCTCGCCTGGGTGAGGGCCTTTGTTGCCTCAGCTATCTGCTTCGCCCGAAGCATGTCCTCTTTTTGTTCATTCGATTTGTTAGTTGTCTAGCCTTGTCATTCTGACATGATACGTGCGCTTTTAAATTTCTAAG…

## Sheet: D2 reference set
>d2_1
GCACGGCACGACGGAUCGAGAAAUGCUCGCGUAGUGAGAUGCGAUUACUAAAACGAGCAUGCGAGCCAGGGUCACGAAUCUGACAGGGCGGUGGCUGUCGUGCCAGGCCGACGAUGCCCGUGCGAGGGCGAACUACAAUAGUCAAGGCUGUCAUGGGGUAUAGUACAACAGGGUUAAGGAGACGAUUAUUCGAAUUGGAGGCGGCCAGUUAAACUAAAAUUUUGUGGAUUCCGAGUCCCGACGCGAUCGAGAAGUCAUGGGUCCUCUGUCCUUCUGCAGGGGUCAGCGUUUGUACGAGGCGAAAUCAAAUGUUCUCAUCCGCUUACCUUGGUAGUGGUGUCAAUCUCAUUCGGAAAUCCAGGAGGAAGGUUUCGACCUCUAAGUGAGGUUUUACCCCGU…
>d2_2
GGAACCGGGGCCGGACCUAAUAGGGGGGCAACACGAGGACCAGACUCGUGCAAGCCCCCCGCAAGGCGAAGUGGACAAACCCACGAGCCGGCGGCCGGCCCCGGGGCCAGCCGAGCGGCGCCCGAGGGCGAACUAGAGUGCUUCCUGCGGUUCCCGGGGCUAAAAACCCCCCCCCCAAACACCGCUAAUGCAGGCGGCGACCAAGCCGCCAGCCCGAAGCCCGGCGGGGCCCGGGGCCCGGCGUGGAGGCCGGGCCUAGUCUCGCCUGCGCCCAAGCAGGCCCAGUCUCUUGUCCCACCCAAUAUCAAGAGGCGACUUCUGCCCAAGGCCGAAUCGGCGCCAAUAAACCCCGGCGCCCCGGCGGGAAGGGCUCGACCGCUACAUGCGGUCCGCCCCGGG…
>d2_3
GACCAUUCUUUCUGCGAAAUACGCUGCACUUGCUCUGGUGUAGAUAGAGCUUCGUGCAGUGCGAGUCUAAAUGAAUCAGGUUAUGCGACCGCUCUAGGGAGAAUCAUCACUCACUGCUAUUCCAUUUGGACAAAAAGUUUUGAAGCGUGGGCCGGGGACACUUUGAAUACACUAACAUAAUACGCAGGCGCAUUCCGUCGAUCUACGGGACUCAGCAGGUCGUGGAUUUAGACUCUGCACAGCGCUGUCUUGAAAGAUAUGGCCUUUAGACUCGCCUAAAGAAAUGGCUUCGGGGUUGAGAGGGAUGGAGCCACAUGAAGUUUCCUGAGAUGUCAUCGCUGCUUAAGAGGGUUGUAAGUUGGCGAAUCUGAGCGGUCUAGAAUUUGGAUCUUGUCCCCG…
>d2_4
GAGUACCCCCCGGGCGAAAAAAGCCCGGCUUCCGGCCGAGAUAAGGCCGGUUUGCCGGGCGCAAGCCAAACCGCGAAAAAGCGGCCGGCGGCUCCCCGGGGGGUCGUCAGGCGAGGGCAGCGCAUCCGGGCACGGGGCGGAACAAAGCUGGAGCCGCGGCUCCUUCAUUUCCCCCCCCCCUCAGCACUCGCAGCCCUCAUACACGAGGGCGCCGCGAAGCCGGGGCCGGGCCCGGGGCCGCUGGCGCCCGUGGCCGAGUCCAAGCCGCCACUAACGGCGGCAAAGACCCCGGGAAAAGAAAGGGACCGGGGUCGGGCGAAGGCCUUGCGGAAAGCACCAGCAUAAAACCCGGGACCCGGCGCCGGAAGCGGCCGCCCGCUUUUUGCGGGCUGCCGCGGC…
>d2_5
GACAGGGAACAGUCGCUCUCAGGAUGCUUGCGUGAUGACAAAGCCGUCACCAGAGGCGUUCGUCUCCUAUUAGCGCUGGGGUUGUCGGAUCGAGGGCUGUUUCCGAUCAGAAUACUGUGCCUUUCCUAAGCAAGUUCCGGCCCGUCGCUACCCAGUAAAAAUGCGUCACAAUGGUUAUGAGGAGGACGCUCAGAUAGUUCACGUACUAUUGCACUGCACGUUUCGCAUCCGUACAGACCGCCAGUCUUGCAGCGUAAGGCUCACUAGGUACUGACACCUAGCUACCGUAAUAAGAAGGACUAGGGUAUUGCGGGGCCGGGGCGCUAUGUAAUCAGUCUGGCAAAUAACUGUAUAGGGUGCUAAGCAAGGUGUGGGGAUGAAUUCUAUUCUGUUUUAUUG…
>d2_6
GCGAGGCCCCCGAGACUGUUAAGCACCCCGCGUCCGCAUAAACCGCGGGCAAAGGGGUGCCGUCACCAAUCACCGUUAAAGGUGCCGGUUCGAGCUCGGGGGCCGAGCAGGCAAGCGGGCCGAUGCUGCGCGAGUCCUGGCCACAAGCGAGACCCGUCUCAAAAAAAACAAAAAAAAUAAGACGGGCAACCACCCUUGUUAGCUCAAGGGGCCGCGAAGCCAGCGCCCCCCCCGACGCCGCCCGUCCCAGCGCGAGAGGGCUCGGCCGUGAUUAGAUGGCCUUAGCCGGGGCGAAAAAAAAAAAAGCCCCGGCGCCCGGAUCGCAAGCUGAAUGGUCGGGCAAAUAAGUCGGGCGGGGGCUCUGGAAGCGGCAGGUGCCAAAACGGCGCCAGAGACGGG…
>d2_7
AGACGCUUAGGAGUUACAUGCACGUCUCUACCGGGUGGACUACACACCUGCACAGGGGCGGGGAUAUAUCACGCGUACGUGCGUCAAUACCCGUACUCUUAAGUUGCUGACUAAAUAUGGCCUCGGUUGGUAGUCUAUCCCCGGAUAUGCUCGCUUUGACUUGUUAGACUCGAUUUCUUCCCCGCUAUUGCAUACUGACCCAGCUUAGUACAACUGUAUGAGGCAGGUUUGAGCUUUGGGUCCCUCGCCUUUCUACCGGGUCCUUGAAAACGUAGUUUCAGCUGGGUUGUCCGCAGUCCUAGUCAGGGCAACCAUUUGUAUAGAAUGAGGUCACGUGGGAUGGUAUUAAGUUCAAAGCCUUUCUCUAAGUUGCUGGGCUUCCUUGGCCCACGUCGAAGC…
>d2_8
GGAACCCCCCCCGGAGCAAAAGAGGCGGCACGCCCCCGAAUAAAGGGGGCAACGCCGCCUGCAUGGCACACCUCGAAAAAGAGGCAGCCCGCGCCCGGGGGGGGAGCCAGCCAUCCGCGGCGCGACGGGGCACGGCGGGCUCUUUAACGCUUCCGGGGGCUCCCCCCCCCCCCCCCCCCCCCCGCUUAUGCUGGCCUAACUAACUAGGCCGCUCCAAACGGCCCGUGGGCCCGGGCUGGGUCCCACUCCUCUCGCCCCCGCCCGCGGGCAAAACAGCCCGCAAAGGCCCCGCGCCACCCAAAAAAGCGGGGCCGUGGAUUGCGACCGAGGCUUAGCGGGACGGGGUUGCCCGGUGCCCGCAGGCCCAGGAGCUGCGGCCUCCUUGGCCGCUGCCCCCGG…
>d2_9
UCGACGAGACGAAAGGUAUGCGGCAGUGUGACUGUGCUCAUUUUGCGCAGAAAAUGCUGUCUGGGACAAGGAACGUAGUAGUUCGAGUUGAGACUUUUGUCUUGAAGACGUACCGUGGCCGAAGAAAUGAACCGUGAAGAGCGUUAUCCAUAUAAGUGUGCUGGUAGGAGAAUCGUUAGUAAAGGGCUACCCCAGAGCGAGUCAGUUCUGAGUGCGGGGCACUUCUUACUGGAUGUUCCUUUGUGGCAGGCGAGUUAAACCUUGGAGCUCCUGCAAGUUUCCCAGGCUUUAAAUAUAGUGGGCGAUUAAAGUCGGUUAAUACUCGUGCCUUAGGUGACAGACCCAGUGCAUCCUAGUAAGCAGUGGAGCGCUAUAUAGUAGUGGACUGUGACAUACUUA…
>d2_10
GCGACCCGGGUAUGUGCAAAUACCCGAGGGAGCCGGCUCCAUCUGCCGGCGAACCUCGGGGCAGCACGAGCAUCGAAAAAGAUGGAGUGGGCGCCGUACCCGGGGAGCAGGCAAGUCGACCGGUACGCCUCGCGACGUGGAAAAUACCGCUAGCUCCGGGAAAUCAAAACCACAAACAAAAAAGCGCAAGCACAGGCCGAAAAAGGCCUGACCGCAAAAGACCACCCCGGCCCGGCUCUCCCGGGGCGCGGGCGGCAGGGCUUGGGCCCGCUCAAGGGCCCUUUGGGCCGGCAAAUAUCCGCCCAGCCGGCCCGCCCGAUCCGCAACCGCAAAGCGCCGGGUCCCUUGCCGGGACCGGGGCGGUCGGGCGGUGCCCGGUGAUCGGCCGGGACCCGGAGC…
>d2_11
GUUUCAGUGGCUGCUGCAAUAAAAGCACUGCUCACCCAGGGCGAGGGUGAUCGGGUGUUUCACGAGUCGCAACCUCUGCUGGUUAUACUCUGGUGCGGUCACUGUGAUCUGGCAUGACUUCUCUAUUACACACUUGGCGUAAGUUUGCCGCCGGAUUGUGUGCACAAAUUAUAUCUUUCCACCGGUUCUCCAGGCAGCAACAUGGUUGUCCUUACGUAGGCUGGUUAUGAGAUGAGGCGAAUGUUUCAACUUACCCUUUAGCCUCGGCUCGACUCGGCUGGCUCGGAUGCUGAAUUAUAUUUCUGCAGCGUCCCUAACGUGGUAGUAGUUCCGGAAGCGUUAAGGAGCUCAUCAUCAUGAACAGCAGGUAAGAACCUACGUGUGGUGGGUCCAUAAUCU…
>d2_12
GUGUCCCUCGGGGGUGCUUUAACCGCGGGGCGCCGGCGAAUAAAGCCGGCAAACCCGCGGGGUGUCGUCGGUACUUAAAUGUAUAUCGGUCCGCCCCCCGAGGGUAACUGCCUACCGCUGCGAUUCAGCGCUCGCCGCGGUUCAAUGCGGGAGCCGGGCCACCCCCCACCCCCCCUCUCCCCCGCUUUUGCACACGGCGUUACGGCCGUGGGGCCGAAGCCGCCGCCUGGCCCGGGCCGAGCGGAGCGGCCCCGCCUUCGGAUGGCCCCUCACUUGGGGCCUGCGCCGGGGCAAACCCAACCCCCGCCCCGGCCCGAUUUGCGGUCGGCCAUAGCCCCGCUAAAAAACCCGGGACCAGGCAGCGGAAGGCCCAGGCAGCGAUUAGCUGCCAGGUCCGGC…
>d2_13
GGAAGGGGGCUUGCGCCGUCCGGGGGACCAUUAUGAUAAGGGUGGUCGUAUGAGGUUCUCGGUAGUAGCUUCUUCAGCGAAAGAUAUGCGCCGGGCGAGUCCUUAGCCUUUCUCACUUGAUGGCCUGUAUCCCGUCUGCUUGUUCUCUACCCUGGAACUACAGAAUGACACACACAAAGGAACGCACUUGCACCGGGGGCUGCACUCCGGGGGUUGCUAGCGCAUUGGUCAUCAAGGAUUGCAAUGGGGCUUCCUCCGAGCGAGGACAUUCAGCCGUGUCCAAGUCUAUCACAGUUCUCUGUAGGGUGGUGGGGCUCUUUAGGAAUAGCCGACUCUUUGCAUCAUUACUUGAUCGGCCGAGGCGUAAGAUCUUUUUGCCUAAACGGUAGAUUGGUUCCA…
>d2_14
GGAACCGGGCGGGCACCAAUAAGCCGGGUGUGCGGAUAAAGCCGGUCCGCUGAACCUGGCGCAAGGAGCUCGUGGAGAAACACGUAUCCGGCGGGCCCGCCCGGGGCCAGUCAGGCGCACCGGCCGCGACCAAGCCUGGGAAUAAACUGCAACCGAGGUCAAAAACCAAAAAAACAAAAGAACGCGAAAGCACCCGGCGAUUAAGCCGGGGGCCCGCCGGCGCGUGGGCCCCCCGGAAUGCGUGCGGCGCCGCGCUCGCCCAAGGCGGGUCAACUCCCGCCAAUUACAGACGGGUCCAGUUUUAACGUCUGUAGGGCUCUGCGCAAGGCGAAUCCACACGUUCCCCGCCGGGGCGGCCCAGGCGUAAGGGCCAGCUGCCUCAAUGGCAGCCGACCUCGG…
>d2_15
GAUCGUGUUGGGGCUCGUAACGCGGGUGACAGAGUUGUGCACGUCGACUCGCUUCACCUGAUCGGGAAAAUGGCACCAAAGCCGGAUCCAGUCGGCUUCGGCACUUUCAGCAUUGACAACGGAUGCCACCCAAAUCCCUUCCAGUGGACGUUAAAGGCUCAUCCAAUUAGUCACAUAGCAAGCUCUCCUGAAUUUUUCCGUGUUGAAAAGCGGAUGAACGCUUGGGUCGACCUAGGUCCUUUGCACGCUUAAAACGAGUAGGCUCGGGAUAAACCUUCCGAUUAUAACGGCAGGUACGUAUUGAAUGCCGUUACUAUAAAGUUUCCUAAGGUCCGCGCGAACAACUUCUUAGGAUCGAUUGGAGCACGUCUGGACGCGUGCUAAGCGCGUAGAGCCUUU…
>d2_16
GGUCCCGUGGUGGCACCUAUAACGCGGGCUAGGCGAGUUCAUUUCUCGCCGCUGCCCGUGGGCCGACGAAGCCCGAGAAAGGGCGAGUCACCGGGCCGCCACGGCUCCAGCCUUGCCCUCUGCUGAGGCGCACGAGACCUCAACAAUGGGUUGCGGGGCCAAACAAACCCCCCCCCAACCAAAGCUACUGCACCCAGCUCAAUUGCUGGGACGGCGAAACCGGGGCCCGGCCCUGGCCCGACGCUCGCGUACCACGAGUCCGUGCGGCCGAAUAAGGCCGCUGACCAGCGGGGACCAAUAAAAAACCCGCUGGGGACGAAGUGGCAUACGGUUCGCGCGUCAAAUUUCCAGGGACCGGGUGCCGGGAGCCGUGGAGCGCGCCUAGCGCUCAGGCCCCGC…
>d2_17
GGUGUGAGGAAUUGCACGUUCCCGCCGGAAAAGGAUUUUCCUCCAAUUUUGACUCCGGUGAUUUAGAUUAUGGUGCAGCAAUCACUUCUUAUGUCGGUUUCUCAAUCCACUCCUGACACCAAGAAAGGGAAGUAAUGUAGAAAUUUGUGGUAGGCCCUGACCAUGCGUAUCUGUCAAAAUUCCCAAUUGUGGAGGGGUUACGAUACCCCUUGUAGUACCCGGAACUGAAUUCUCAGAGGUACCUCGCAUUAGAAUCAGGGCACACCAGCACAUGAGCUGGUAGGCACGACCUUAUCAUCGUCAUCAGGUUGUGGCCUAUUAUUCACUAGUUUGGUUAGGUAAGAAGACUGAGGCGUUCGGGUCCGAUUUGCAUGGUCGCGUGCAGCGACCUUCAGGGCU…
>d2_18
GGUGCGCGGGGGGGACCUUUCCCAGGGGCAAGCGGGCAAUCCCCGCCCGCGACGCCCCUGACUUCGCUAUGCCCAAUUAAGGGCCCGCGUGUGGCCCCCCCGCGAUCCAGCCGUGACCUCCAGAACCAGGCGUGCCCGGGAAAAAACCGCUAUGCGGCGCUCCACCCACACCCAAAAAAAAACGCGCAAGCACUCCGCUUAAUUGCGGAGGAGUCUCCGGCCGGGCGGGCCCCGGGAAGGCCCCAGCCCGCGAGCCCGCCCGAGGGGCCGACUAAGGCCCCGAACCGUACCCUUUUUUUCCCUUUGGGUGCGGGGGCAUUGCUCAAGCGGAAAGCCGGGGCAAAAAGCCCGGGUGCCCGCGCGGCAUGACUCUGCCCCCGUAUAGGGGGCUGCGCCGCA…
>d2_19
GACAGGAUAUUCUACGCUCGCCCGGUCUAAAGGUGCUAUUUGUCAGCAUCGGAUAGACCGAAUCGUCGCUGGAUAGGGAAGUCUUAGAUCUUGCUAGAGUAUCCGAUCGGUAUCGUUUUUGGCACGGGUGCAGAGAUGGAGUCCCUUCAGCUGGUGUGUAAGAGACAAGUAAUAAUUCGUAAAGGGCAGCCAUACAUGGCCAGACAUGUACGAGAAAUUCAUGAUCGUACUCUCAAAUAGUUGUUUCGCCUUGCUUUGAUGCCGUUGCUUCAGACGGCAACUAAUACUUAGGGAAAGCUCUGGAGCCUAAGUACAUCACCAGUAAAGGGUCCGGAAGCAACGAUCGAUUGGGAGGUACGGCCGUGCAUCUUGGUCGCGUGAUUAAUGUGAAUAUACGCU…
>d2_20
GGGACCGGGGGGUGUGGUAAUACACCGGCGAGCCCGCAUAUACCGCGGGCGAAGCCGGUGGGCGGCCGGUGCGCGAAAAGGCGUUAGGUACCCCCACCCCCCGGGACCGGCCUUCCGGUCCAGAAGGGGGCAAGCCCGGCAAAAAAGCGGGGGCCCGGGUAAAAAAAAAAAAAAAAAAAGAAAGCGAAGGCAGGGGGCGACAAAGCCCCCGCCGCGAAAGCCCACCCCGGCCGCGGAAAGCCGCGUCCCGCCCGCUUCCUCGAGGCGGCUCCAUUGCCGCCAAACACCCCCCGAAAGAAAAAAAAGGGGGGUGGAGGUUUGCGGCUGCGGCAAGAGGCGGCGAAGAGCCGCGGACCGGGGCGGGCGAGCGGCAGCCCGCGUUAAGCGGGCGGCCCGGGC…
>d2_21
GGGCGGUUGGCCUGAUAAACCACUUUCUGUUUGAUCAUGCGCGCUGAUCAUUCCGGAAAGCGUCUCCUACAGCCCCAUUAGGCUCCGGACCGUACGGGUCAACCAACCGGGCUUUAAGUUGGCUUUGUAACUGAUCCAGUACCUCGGGCUAAUGUGAGGAAAACGUCUCUCUAUUAUCAACACGCCAAAGCAGUUCUUUUAGACAAGAACACUGUAUAUUUGCGACUUGAGGUCUGUUGGAGGAAAUUCUGAGCUAUGUAUCUGGUUGGAUCGUGCCGACCUGUGCUACUUGUGCUGAUGAAUAUUAAGUAGCGUGCUUGAGCUGGUAGGCCAAUCUUCUCUUUGUCUGGAUCAUCAAGUGGCAACAACAGUCACGUGAAAAAAUUAUGUAUCCUCACA…
>d2_22
GGAGCGGCGCCCGGACCAAAAACCGCGGCUUCCGUUAUCCCUAUUGACGGCUCGCCGCGGGCAAUCCAAUCCUGGAAUCACAGGCCGGACGCGGCCGGGCGCCGAGCCACGCUUGCGGUCCGGAACGCUCCUCGCCCGGCAAAAAAGCUCGACACGGGCCACAAAACAAAACCCAAAAAAAAAGCGCAAGCACGGCGUGACUAGAUGCUGACCGCGAAAGCGCGCUCCGGCCCGUUUUUCCCGGCGUCCUGCCAGGUCGGCCCGGGAGCGAUUUAGCUCCCAAUGCCUCCGUUCCCCUUUUUCAUGCGGAGGCGCCGUUACUGGAACAGGCCUGCACCGGGUUCGUUGACGGGACCGGGGGGCGCAAGCGGUAGCCCGCGAAAAGCGGGCAGGCCCGUG…
>d2_23
GGGGGAGCGAUGAGUGAACUGCGUGUACCGAGUGAUUGCCGAUAAAUCAUAGGGGUACGCCCUUGGCCCAACCAUACCGCUGGUAAGCCUGGUCCUCGUUGCUUUACCUUCCAUGUUGAAUCUUCUUAGUUAAUGUUGCGAUAUUUGGUCGAUUGAGCUUCAACAAUAAACGCUCUUACACUCGCAUUCGCUAUGUGCUAGUUUGCACAUCGUUAACAGCCUCAGCUAUUGAUUAGUCGCGCUGCACAACCAUGAUCACUACCGGGUGUCAGCAAACACCUUUCUUGCUAAUUUAUCGGAUUCUCAUUAGCAAUAGUUCCUUAUUGGGUUAACGUACAGCGAUUCACCUGGUCGGAUAGUCGAGGGGUAGCGCUUGAGGGCUGGCCUCAGUAAGCUCAG…
>d2_24
CCGUGACCGGGAGGCGGAAUUACGCGCGCGAGCGGCCGCCUAAAGGCCGCGAAGCGCGCGGCUUAGCUCUGCACAUUUACGUGCUCGCUUGCCCCCUCCCGGUCUAGGAGGCAAGAGCAGCGGUUGGUGGCACGAGGGGCAAAAAAGGGCGAGCCCGGGCAAACCCCCCCCCAUCCCCCAAAAGCGCUAGCAGCCCCCUCCUCUGGGGGCGCCGGAAAGCCGCACCCCGGCGGGGCGCGCCGGGCGCGCCCGCGCUUGCUCACGGCCCCGAGUUAGGGGCCAAAGCCCGCGCUUCUCCUCUCCCUGCGCGGGCGAGCUCCGCGCAAGGGCAAAGCACCCGGAAAAAAGCCCCGACCGGGGCGCGGGGCCGGCAGCCGGCGUACAGCCGGCAGCCCGGGU…

## Sheet: D2 positive set
>d2_25
GAGAGCGAUUUGUGUACCAGUACUGGUGUCGGGGGUCGGUCAAAGGCCCUGAUACGCCAGGUGAAGUACGUUCGAAAUCCCGGGAAGCUAGCGUCGCGGGUCGUGAUCAGGUGAGUGAUUCUGUGCAAGGUUAUCCCUGGAAGUAAUUCGCAGACUAUCGAAAUUGAAAUAUACAGGCACCAUUAUCAUUAUCAUACUAGCUGGAGUGUGUUGCAGUUGUCCAAUCUUUUCGAGGUUCAAUCUUGAUGGCGGGUCUACAGCACUGGCCGGCAGUUCGGUCAACCGGGUCAGCUAUCGCGAUUCCCGCUGACCCGUUGGACGACUUUCGCCCUCGUGAAGAUGUACAUGCCUCGUGGAGGAGUGGAGAUGCAAACGACCCAGACCGGGUUGACGAUAGUC…
>d2_26
GAGAGCGCAGCGGGUACAAGAACACCGGCUGUAGGUCGAUUAAAGACCUGGUUGCCGGUGGUGAUGGAAAAUUGAAAAACCAGUGACCGAGCGUCCCGCUGCGUAGUCAGCCGAGGGCUCCCGGAGCAGGCUCGCCCGGUAAAAAAGACCGAGCCCGCUCAAUUUCCCCCUUACCCCCCCUAUGCUCUUGCUGCUGCUGAUUUAAGCAGCGCUCCGAAGCCCGAGGGACCCCGGGUUCAGCCGGGACCGUGGCCCAAGAGCACCAGCCCGAAAUAGGGCUGAAAGGGCCCCCACCCAAUCAACCCGGGGGCCCGCUCGACGGGUAGCACGAUUGUGCCGGCGCACCUGCCCGGCGGUCCCACGGGAAGGAGCAGGCCGCUAAUUGCGGUCGGAGCGGGC…
>d2_27
CUUGGGAGGGUGGUGCUACAAUCACGUCAUCGAAGAUGUACGUAAUCUUCUCCUGGUGUGUUCGUAAGUUAGCUGGACUGGGUUUUUUAGAAAGACCAUCUUCUGAAGCAGUCCUACCCUGCCUUCGAGGGUUGUGUACCGUGUAACUCGAAAACUCUGAAAAAUUUAUAAGACCAUCCCCCUGCAUUAGCUUCUCCAUUCGACUGGAGAGUUUGAACUGGUAUAGUAAUCGAAUGUUGCCGAUACUCUCUUGAUACUACUCAGUGCUUCGCUUCGAGCACACGUUAAGUCCGGAAAGUCACGGGGGAUUUGAAGUACACAUCAAUAGGGCGAAGAAUCGGGAUACUCGUUCGUGUUACUCUACCUCUAAACCUGUAAUUUUUUAUUACGCUCAGAGUU…
>d2_28
GCUAGCGGGGCUGGUCGGAAAAGAGGGGCCCGCCGGCGACCAAAGCCGGCAUAGCCCCUCCCAAGCCGAACCUCGAAAAAGAGGGAGGCGGGCGUCAGCCCCGUGUGCACAGGAGCCCUGGACUUCCGGGCAAGGGCCGCAAAAAAGCCCAAGCCCCUGGAAAAACCAAAAAAAAAAAACCCAGCGCAAGCAGCCGCCAUCACCGGCGGCGGUGGGCCUGGCCACCGGGCCCGGGCUCGCCCGGCGCGCCCCCGUAAGCCCAAGGGCCCAAAUCCGGGCCCACAGCCAGGCCGGAAAAAAAAAAAGGCCUGGCGGGCGCGACGGUCGGGCAAAGCACCGGGAAUAUUGCCCGGCGCCCGGCGGCCUACCACCAGGGGCCUCUCUGGCCCCACCAGGGGC…
>d2_29
GUCCGUAAUUUAUUUUUAGAACUCGAUCACGCUGAGGUUAGGCUCCUCAGGAUUGGUCGGCUCAGCUACACCGCGACACGGCGGCAAGCGGGGAAGUAGGUUAUAGGCAGCACCGCGCGGGUUUUGGCGGAUGACCCAGUAGUCUAUAUGAGGGGCGAGAACAAGUAAAAGAACAAAGAGAUAGUAAAGACUUCCGGGGCACGUUUUGGAUAUAAGCCGUUUGGUAGGCUCUGUGCAUUUAUGUGGCAAUUGGUAGAUCCCAAGUUAAGCCCAUUUUUAAUAAGGAUUCAGAGCUAUGAGGGAUAUCUGGGUUGGGGAGGUACUCAAAUUUACGUCGCGUAUGGAACGUGCGGCAGCUUGGCAGAAAUUGUAGAAUAUGAAUCGCAUGUUGUCUCGCCC…
>d2_30
GGAACCUCGGGGUGUCCAAAAACCGGGGCCAGCGGGCUCCAUUUGCCCGCAAAGCCCCGGGGCAUCCAAUCCGCGAAAAAGCGGCCGGAACCGGUACCCCGAGGGGCCAGCCGAUCCCGGCCCUUGGUAGUAAGCCCGGCAAAAAACUCCUAGCCGGGGUGAAAAGAAAAGAAGAAAAAAAAAGCGAAGGCAGCCCUCGAACAAGAGGGCGGGGCGAAGCCCGGGGCGGUCCGUCCAAUGCUAGACCACGCCCGCGAGCCCAAGCGGCCUUAAUUGGCCGCAAGGCCGCGCCACCCCAACCACAAGGCGCGGCGGGCGAAGCGGAAGCGUCACGGCCUGGCUCCGACGGGCGGCACCGCCGCGGGAAGCCCCAGUCCGCGAAAAGCGGACGACCCCGGU…
>d2_31
GCUUUGGGGUAAGCAGCUAAUACGAUUGAGUGCGCGGCGUUCAUCCGCGUUGGUCAAUCGGAGAAGUUUCAGCUAAUUCGGGCUCUACUAUCGCGUUUAUCUCAUCGCACCAUCAUCGUCGGGCACGAAACCUCGCUGAGUAGCCAGAAUCAUUGACGACGUAUACCAGUUUAGAUGUGUUAAGGGAGGCCACCUGGUUUCUGUAUCGGGCUCUCCAUUCAUCCCGAGGACAGCUUUCAAUCAUGGCGUGACUGCGUGACCAGGCGAUUCGUGGAGAUCGCGAAAUUUCCGGCGCAAUUUAUAAACCGGAGGUGGUUUCAGUAGACUCGCUUCGUUGUGGUGCAACUGGGUUGAUCUUCGUGAUGCAGAGAGGGGUCAUUCCGCAUGACCAGUCGUCGA…
>d2_32
GAGUCCCGACGGGGAGCAAAAACUCCCGCAUGCACGGCCCUCAACCGUGUUCGGCGGGAGGCAGACAUCCGGAUGAUUCGAUCCCUUGUAGCGCCCCCGUCGGGUAUCAGCGCUGCCCUCGGGCCAGCUGCCCGGCCGAGUUUAUUGGGCCCGCCGCGGGCACCCUCAUCUUAUACCCCCCCAGCUCAUGCACCCGCUUCCAUUAGCGGGGCCCGGCCUGCGCACCGGGACAGGUCUUAGCCGUAGCGGGCCCGCGUCACCAAGCCCUCCAAGUCGAGGGCAAAGGCCUUGCGGCAAAAAAAAAAGCAAGGCCGGUGUUAGUGGUCGCCCUUAGUCGCGGCGCCCUUGACCUGAUCCCGGCGCGCUACGGGCGGCCGUCUCCUUGACGGCACCCGCGGC…
>d2_33
GUCGGUUCUUCGUCACUGCCUAGUAUGAGCUGUGGUUUUCUGCCGGCCAUUUUUUCAUGCGUCAGCUCCCUGUGGAAAUGCACAAUAGCGAUGGGACGGAGAACGCACAUACAUGGGUCACUCGCGCCGUCAAUAUUUCUACCGCCUCGCUCGUUGGGUAAAUCCAUCACCAGUAAACAACGCGAUAUUUCAAAACCUGAGUUAGGGUUUCAUAGUAAGGUUUCGGGCCUUGAUCGAGGGGUCUCUGUGGAAUGCGUUACGGUUGCAGAGCUGCGUUUGCAUUUAUAGUAUUUUUGUCGUUAUUUAAUAUUGUCGUAUUCGUAUAUUCUAGAUCAAAGACUGGGGGCCGGUUACGGGUCCAGAAUCCCUGUGGACACUUUCGUUAAGUGUAUGCCUAAU…
>d2_34
GCUGGUACCGGGGGACCACAAACCAGCCCUUCCGGCCAACACGAGGCCGGCUUGGGCUGGGGAAGCUGAAGCUGGAUAAACAGCGAAGCGCCGGCCCCCGGUGCAUGCAGGCGUCCGCAGCCGGCUCCGGCAACCACGGGAAAAACUCGCUCGCCCGGUCACUCAUUCAACACUUCCAAUCACGCUCAUGCAAUAGCCGACAAAGGCUGUGAGGCAAUUGCGGCGCGGCCCCGCGCGAGGGUGUAGGCCGCGGCCCUUCCCACGGCCUCGGAAAAGAGGCCAUUCCCACCGCUCCCCCGUUACUUGCGGUGGGGGGAUUCGGCCAAGCGGGAUCCAAUACCAAAAAAGCGCGGCGGCCGCACCGUCCGCCUCCGAGGCCUAUUUGGCCUCAGGCCGGGC…
>d2_35
CUAACACGAGUUUAAUCUCAUGGAGGUCCGGUGCGGUUCGUGUCAUUGUAGUAGGAUUUUCUUCUCUCAAUUACCAUUAUGUAGGCAGAUAGGAUAAACUCGUGCAGGGAUUUCCCCUAAGCCAGGCUCGGAAUGACUCGUUCUGCGAAAAAGGUACUCUACGUAAACGCUCCAACAAUACAAGAUCCUUCAUCCUAGUUGCUUUUAGGGGUCGCCGUUUCAAAGGGAUUGGUUGAAUGGGACCUGUGAUUGCUCGUCCAUCUGUUCGCUUUGCUGUGGGCUCAAGGACGGAGAGAUACAAAAGAUCCGUCCUGUGGCAAGAGUGGAAUCGUGAUGGGUCCACCUCCUUGAUCUGGUCCCGUUGAUAGUGACAGUGCAGAGUUACUGCGCGAGAGUACC…
>d2_36
GCCCUCCGGGCCGGAGCAAUUAGCCGGGGGAACCGGCGCCUAAAGCCGGUGAACCCCGGUCGUUACCAAAGUCCCAAUACGGAUGCGGUUCGGCCCGGCCCGGACAGCGACCUCCCGGGGCAGCUUGGUCCAAGUGCAGGUUUUUUACCCGACGUCCGGCACUUACAACCCCCCCCAACCUACGCUCCUGCACACCGGUCACUUCCGGUGCCGGCUGUUGGGGCGGGGGCCCCCGGAAACCCGCAGCGGACGGUGGCUCGCCCGGGGCCUCAUUUGGCCCCAUAGGGGGGUAGACCAAAAAAAAAUACCCCCCGCGACAACACCUAGUCCUAAGCCGUGGGAACGAGCCGGGGUGCCCCCACCCCUUGCCGGAGCGGACGUGAAGUCCGCAGCCGGACG…
>d2_37
CAGACGGGGUGAGGCACACUAAGAACUAAUAUGUAGCAACCUCAGCUACGCGCUUGGUUUCCGUAGUACCGCUGUUCAUUCAGCCUAUUUGGGUUCUCAUCCUGGAUGUGAGAAUGUUCGGCACUGGAUGGUUGGAGGGCAGGCAAGCUGUUAUGUACACUGUUUGGUAGUGGAAUGUAAAUCGGUCUUCCGGAGAAAGGUAAAUUUCUUGGUUUGAUGCGUUAUGGGCUAAGUCGGUGGGUGAGUGCUAUCGGGAACUGCGAAAAGGGAAUUACCCCUUUAGGAUUUUGUCAGUUAAUGCCUAGGACGAGAUGCGGGAGCCUGUAAUAGAAACAGUCACCGGUUUGCGACUUGAGCCUAAGAUGGGAAAUUUGAUUAAAGGUGUUGAUCCGUGUAUAU…
>d2_38
GCGACGGCCCGGUGUCCAUUAACCCCGGCAACACCGCGAACAAAGCGGUGGACGCCGGGGGCCUGCCAAUCCGCUCACUUGCGGCCGGCUGCGGUACCGGGCCGGAGCAGGCAAUCGCUGCCCGUGCGCGCAAGAGGGGCAAAAAAGCUCAACAGCCCCCAGUGUGAAAGUGUAAUGAAAAAAGGUCCUCCAGGCGCCGCUAAAGGCGCCGCGGGGAAAGGCGCGGCCCCCCGGUGGUGGCCUGGGCCAGCGCGGGAGUCCACGCGGGCAUAAACGCCCGCAAAGGCCGCCCAAAUAACCCCCCCGGGUGGCCGGGCGAACCGCAAGCUGAAAGCGCAGGUGUGGUGCACCGGUGGGGUCACGUCGGCCCGCAGGCGGCGAAUGGCCGCCAGGGGGCUG…
>d2_39
GCGCCGGUAGGUGGCUUAAUGCUAGAGUGCGUGUUACUGGGGCCGUAACGAAACGCUCUGACCUCUAGAAAACGAAGUGGCGUUGAUAGUGUGACUGCCUGCCGGAGCGAUGACGUGGCGGAGAUGGUGUCCCCCAUAACACGUUAUGAAAACUUAUCCCUUAGUGCGUCCACCCUAGGUAACGGUGUUCCCGGCGGCACAGGGGCCGUCUGUAUGCUCCAGGAAAGUUGUAGUGUCAUGGAUGUUCGGUCACCUCCCAGUACAGAUUUUGAUUCGGAUCUUCGUUGCUUGAGUUUAACUAUGUGUCGGGUAGACUGUUCAGGUCAGACCGUCGAGUAUCCCUAAGAGCAUUAUUAACUUGCUUGAAAUAUAACCAUACCUCUCGUGUGGCGGGAUGAG…
>d2_40
GCAGUCGCGGGUGGAGCUUUUCCAGGGGCGAGCCGGCACCCACAGCCGGCGAAGCCCCUGACUUCCGGAAGGCCAUCAACGGCCGACGGUGUGCCCGCCCGCGAGAGCCGGCACGCCUCGCAGAUUCGGUCCCGGCGCGCAAUAAAGGGCGACAGGGGCCUUUUCGUUUUUUUUUUUUUUUCCGCUUUUGCAGGCGGCAAUCCAGCCGCCGCCCGGACGCCCGGGGGCGCCCACCCGCCGCGGCGACCCGCGCGCUCGCUCAAGGGGGCAGUUCAGCCCCCAAAGCCGGGGCGUUUUUGUUUUUGGCCCCGGCGAGCUUUGCGCAAGCGGACAGUGGCCGCAAAAAAGGGUGGAGCGCCCGCGGGAACGGGCAGCCGGCGAAUAGCCGGCCGGCCCCUG…
>d2_41
GCACGUUUGUUUUGUAUCGCCUGUAUAAUCGAUAGUUGAAGGUAGGCUAUGAUAUUAUACCUCUGUCCUGGGCCCAGUAAGGUCACGAUUAGAUCAGAACAAACUCGCAGACCACCAAAUUAUUGUCGAGUCCUUCGCGCGCACCAAGUCACGUAUAUGCCAUCCUUAAAGUAACCACGCAUGGGCUAUCCCUAGAGAGGACGAUCUUUAACACUACCCAAGACUGUGUCACCGGCAUAGGAUCUGGAAGCGGAAAAAGGCUGGGCCGGGCAACGCUGGCCACCGCUCAUUGGAAACAGCGCAAUCGGUGAGCGCUUGAAUUCUGGGCUUAUAUCGGAUCUGUUACCGUUGGUGGACAUAUUCUUCAAGUGUGAUUGGGAAUCCCCCGGUAGCAUGUGC…
>d2_42
GCCUCCCCCCCCUGCGCACCAAGUCCCUCAAGGCCGCGAAAAAAGCGGCCGACGAGGGACGGCUAGCAAGGCGCAAAAAAGCGUACGCUUCCGCCAGGGGGGGGUCGCAGCCAAGCGGAGGGCUGAGCGGCUCGAGCGCCAAUAAAGCCCGGGCACCCCCAAAAAAAAAAUAAAAAAACCAAGGCAAAAGCGCCCUCCGCAUAAGGAGGGGAGGCAUUAGGCCCGGCCGGCCCGGGAAAGCCUGCGGGCCCGGCCGAGGGCUAGGCCGGAUAAACCCGGCCGUUGGACCACCGAAAAAAAAAAAAGGUGGUCCGCCCGAAGGCCUUGGGCAAACCACAGGCGCCCAGCCCGGGACCGGCCCGGCCCCGCCUCAGGCCCCAAAACGGGGCCAGGGGGUGC…
>d2_43
GACCGCCGCACUUAUACUGUUCCCCGAGAUCCCGUGAUGUUACUUCAUGGUAUUCUUGGGAUGUAUCGGACUAGUCUUUUCUAGAGGGUAAUGUUGGGUGCGGUCAUCCCGCCUUUUAAUUUUCACUUGCGGAGUGUUUAUAAGUAGCGAUCGCAGUGUCUGCCACAGAAUUAGAACCCCCCCGCAUCAGCACGAGGAUUACAUUUUUCGACGAGGAACCGGCCGUUAUUGUGUCACUUUCUAAGAGUAGAACCUGGUUUGAACUGAUAGCUAGAUAUCGGGACGCUUGUGGCCUAUCCAAUUCUUUACAAGCCGAAAAAAGGUCUUCUGUAUCUGUUAGAUUACUUUGGUACGGAUAACAGUCGAACUCGUAGAGGCGCCCCUUGCUUCCGGCAUUGU…
>d2_44
GCACCCGUCGGUAGUGCGAAUACCCGGGAAAGCGCGCUUUUUCUGCGUGCAAAUCCCGGGCCGAUACGAACCGCUGAAUUGCGGGAGUGAGGGCCUACCGACGGCAGCAGGCCUCUGAGACGUGACCAGCCAAGCCGUGGUUAAUUGCGACCGCCUGGGCAGCCAAAAAAAAAAAAAAAACAAGCGAUAGCAGCCAGGUCAUCUCCUGGCGGGACGAAGCCGCACCCAGCCUGGGCCCUCCGCCGAGUAGGGCCCGAGAGGAAGACCGGGAAAAACCGGUCAACGCGAGAGGGCCCCCCCAUAAACCUCUCGCCCUCGAAGGGCAACCUGUUUCUGGGCGGUUUCCUGCCCGGUGCUGGGCGCGGAAGUCCCAGGUGGCACAACGCCGCCAGCCCAGGU…
>d2_45
GACAGAGUAUAUCGAGAGCUAAGCUAGGAUUGUCGGUUCCAAACAUCGACUUCUUCUAGCCGUUUGAAGUGCCCGCUUGGGGGUUAUCGUCGUCCGGUAUGCUUGAUCAGACUUGGCUUAGUUCGAGGCCAUCUAUGUUACAAUCUCCGGUAUGCCGACACAGAAUAAAGCAAGUAUGAGACAAGAAGGCUAGCUCGAUAAAGCUUGAGUUAAACGUUAAUCCAGGAAUUUAACGCGUGUUGAUGGGGGUAGUGGAAAGGUUGGGUGUUGUUGAAAACACCACGUCUGUAAUUCUUGGGACUUUUGUUGCGGAGCCUACGCCAUCAUAUCCGACCGGUCAAAGUGAGGCGUUACAAUUUCAGGGUCAGUUUAUGUCUGCAAUUGGUGGACUUGUUGGUA…
>d2_46
GCGACCGCCCCCGGUGGAUUUAGACCGGCUCGCCGGCUCGAUCUGCCGGCUCCGCCGGUCGCUUCCCGAUGCCCGAUUAAGGGUUAGGGUGCCCCCGGGGGCGGGAGCAGCGUUCCGGUCUGUCGUCGCGGACGCUCGGAAAUUUUCCGCUCGCUCGCGCAAAAAAAAAGAAAAAAAAAGAAAGGGAGACCGGCCCUCUAAACUGAGGGUGGCGGCAACGCCCACGGCUCCACCGGGAAGGGGCGGCACGCGCUCGAGGGCAGGCCCCCGAUCAAGGGGGUAAGGCCGCGCUUCUCCCCUCCCUUAGCGCGGCGCCCGAAGAGCUAGCGUAAAGCGGCCCCGAGAAGCCGGUGCGAGCCGCGGGCCACCGCCACCCCGCGACCAGCGGGGCGCGUGAGC…
>d2_47
GUUAAUAAAUGAUAAUGACAACUCAUAGAAGAGUCUCUGCAAACGGGACUGGCUCUGUGACCUCAGGACAAACUAUUGCGAGUUAACCUUGGCAUGUCGUUUGUUAAUUUGCGUUUGCAGUUUCGGCUGGCAGGUAUACUUUCUAUGCGCUUAUUUUGAAAAAACCUAUGUUGAAUAUCCCCCCCUAUUGGAUCGCGUAUUUGAGCGUGAAGUAGUUUACGGGAGUUUGUGGGAAAAAAGCGAAGGGUCGGGCUUAUGAGGACCGAUUCAGUCCAGAGUUGCUUCGAUGAGGUUAAUUACGUGUUCUUCAUCGCCUCCGAGAGCAACCGAUGUCUGUUUGCAGCAGCUUUCCUAAUGAGCAUUUGUUCUGCUAUAGUUCCCUCUGAACUAGUUUGAGAU…
>d2_48
GCGAACACGCCCGGACCAUUAAGCAGGGAGAGCCGGCAUUAACCGCCGGCGAAUCCCUGCGCUUCGGAAAGGACGAAAAAGUCCGACCGUGCGGCCGGGCGUGUGAGUAGCCGUCCACAGCCGGGCGUGGCGAGACCGGGUUUUUUGGCCUUACCCGGGCAAAAAAAACAAUAAAAAAAAAACCCUUCUGGAGCCGGCGGAGUAGCCGGCGGGAGUCCGGCUGCGUCUGUGGACGGAAAGCGGCGACUCGCGCCCAUCUGCCCGCACCCAAUCCAGGGUGCAAAGGGGCCGCUCCCCCCCCCCUUGUGGCCCCGCAGUCCGGGCAAGCGAUCUGUGGCCGCGACAAGCCGUCCGAUAGACACAGCAUCUCCCAGGGGGCCUUCAGCCCCCAGCCCGGGU…
>d2_49
AGGCCGAUGGCAUGAGUAGCUCCGAACAGACUAUGGUUAGACACGCUGUAUACUUGUUCGCACGUUAUAAUUACUAAUGCGUAACUUAACUGACCAUGCUGUCGAACUAGGUCAGUCAGGUGUUCUCAUACUCGGAGUGGGCGUCCCUAUACAUUUACACUUUCUCACCUAUACUAGUAAUACGCCAAGGCUGCCGCUCUACCCAGCGGCGACGGUGCCUGGUCACGAAACUGAGGAAAGACUUACAGCAAGUUCGAGGCCCCCCCAGUAGGCUCGCUGGGCCGGAGGGAGUCGGACGGCAAUAUACUCCCUUGGUUGAAGAAUAGUUGCUCCUGCAAGUUAUAAACUCUUAGAUUUCGUUGCUAUUCCGUUUAGUUUCGCCAGGAAACUCGUGUGAGU…

## Sheet: D2 negative set
>D2_Human_0
UACUUACGCGCGAAGGAUCAcCCCCGUAACUGUCGAAUGUAAGGUAACUGCCCGAAAUAGCUUCGAAUCUCGUCGUAUCGGUGGGCUGCGACACACCUGGgAGUGCGGGACGAGCGGUGCCUCAGAUCGUUGAGUACAUACAAAAGGAGAcAAGGAGAAGGCAGGACCUAGAAAGAUUCUCCACACAGACAGUAAACACGUUCCAUGAuCCGGGGCGGCAGAUCACCCGAGUACAGAGGCGCUGACUGCAGGGCAGACUCAGACGGCCAUUAGACGAACUGCCCGGCAAGGCGCCcGAUCAGCGGUUGUGUCGGACGCUAAGUACGGCCgGGUCUGAUCCGCGCAACUACGCAUGAGCGCGAACAGGUAAGAGCAGUGUAGCAGGGCUACCAGAGAGGU…
>D2_Human_1
CCUCUAUCGAAAGGAGCGAGAUUCCAAUGAGGAGCACCGGGGCCGAGGGAACCGGUCCACGGCGGUAAGCUACGUCAUCGCCCGCAGGGAGUUAGACGGCCGGCAUGUAUUGGGGCGUCAGAGUAGAGGCGGUAACAUGGUGUACGGAGGGACAUGAGAAAUGAGUCUCUAUUCGGAAGCCCCCCUAGAGCGCAAGUGACCAAAAGGUGAAGAGUCGAGUGCAAGGUcUACCGGgUAAGGUAAACGGAACCCACCCGACAGCGGAGUUCUCCAUUAGACGCACgAACGGAUAGGCCUGCCUUCCAAUCGGAGGUCAAACAUGUUACAUAAAuGACGGcAACCGACGUGACAUCGCCUGCUUGCGCUGUCUAUAAGGGUGUAGGAACCGGGUGAUCCCAA…
>D2_Human_2
CGUAAAGGUGAAACGCCGCUGAACCAUACCUGAGAUGACAgGGGGAGCCCCGcGCGUUGCGCCGCAAGUAGUUGGCAGAUCAAGCGUGACUUGCCCUCUGACCGGAUGCUGAAGCACCAUAAAAGUGGUGACGUUCCUGCCUAGAAGCAGcGUGGUAGAGCCCCUAGGAACGACGACGGAUCCCCGCUCAACCUGAUUCCCGUGAGGCUGAAUAGCGCGGUCUAuUGCCCAGCCCAAGCGGCACUUGUGAACCCUGACGCGAGGGAGAGGGGGCGUGCGUCACACCAGGUACGAAAAUUGUCCUUUACAUGGAUUCCGAAAGCUGGGCCCAGACCGUUAUCCCACAGCCGGACGcAGGAUAAUAUCACCUUUCAUGGGGgAAUGUCGCCGAACAUAUGC…
>D2_Human_3
GAAGCGCAAGAGACAGCGCACAUCGAAGGAGGCAUCGGUAAUCACUGAUCGGCUGUGCACAUAACAGAACAUACCCCUUAAAUACAGGCCACAACGCGGGUCUGGCCUGAGCGUAUAGCCGCGAGAGUCAUGGCAAGCAGGGACUGcCGAAAUACGGGAUCACCGGCUUGUUGAGUACgGGGUUcGGCACAACACGCAAgUGAAAGGGCUUAGGGGGAACCCAUGACACAGCACCGUGGAGCCCGACAGCUGUAUUGUGCCCUGCGACACCCAAAAGGCCUCGCCUGCUACAAUAACACACAAGCUUGUCCAGACGAUCUGGACUACCCAGACCAGGGGCGAGACGUGGGGCCGuCUCAGAUUGUGGcGCGUUGAAUCGGGUCAACGCAGCGCUUCCAU…
>D2_Human_4
UCGAUCCAGGCCCCUGuGGAUCGUGGUAACGACAACACCUAAUUCUGUGCAAUCAAGACGGACCAGUUGUAUGUAGUCcACGCCGAUCGUGCUAGGAAAUACGUUCAAAAGGCCUCCCGGGGCACUAGUGGAUGACAACGUCAUGCUCUUUUUCACUCUGACCACGGUGAGAGUAGCAGGGCAAACCUGAUUUAAACGGUAGGACGGUUGAAGCGGAGAAAACCUCAGACUGACUUAGCCAcGGCCGAGGAAUGGCCUCUGGAGACGUGGAAGCCAAGGGGgGCCACAAGGCACGUACCGGGGAGCUAACAAACAUGGUCCCUUAGGCGGGGAUAGCAUGCCAAACAGAUCGCUGCACCGAGUUGGGCCgCCGGGGUGCACUCGCAUAACUGCAUUACC…
>D2_Human_5
ACcGUUAACCGGGCCGGACGcUAUCGcGAGCCCCUAGCCAUCUAGAGACCGAACCGGUGUCCUAUCGUAUAGUGUGCUAAGGAUGAAGGCUGUUCAGAGAAgCGACGUCCCGCAAAGGCAGGGGAUCCAUGCUCGCGUCCGCAGAAAGCCGGGCAAGCAGCGUGGUAUAGAUAUCAAUCAUGAGGAGGAGCUAACAGGGCAGGUGGUGUCCAAUGCAGUGGCGGUCAGGGGAAGCCuAACGGGCGUACUCCCGCGGAUGCGUACUCGCGGUUACGACUAUGACCAGUACCCCGUUGCAAAGUAUCGGACAUUGGCAUCUGGAAAGGGACGGCUAACCCCCGAAUAcGCAACCAAUCUCAUUAACACGGAUCAAAUUUUGAGACUAAGCCUGUGACGUAG…
>D2_Human_6
UCGUCGAGUGAUGUGCGAAgGAACGgGUUAAGUGGUAGGCAGGACCACGGUGAUCGUUGCAUGCGAGCCUGUAAUCCGcGCAUCUGUAUAACAUCGCUGCAGUcGGCCCUAGCGUCUGCUCGAGGUACACUAAACCAGGGCCAUACuAGGUGACCAGUUGCUGAAUUCUGGAGUCUAAACGAACAGAACGUGAUCGAGAUCGGCAAACCCGCGAUAUGCAACUCcAUAGAGGAGGUCCUCGCCCCAAGCCGAAGGCGACCGUCCUUGAACGACGCAUCCGGCGGGCGUGGCCGGGGAAAGUAGGAGAACGCUGCAGGAACCGAGACACUACGCAUAGACAUAAACUAGGGAGAUUAGGGAUAAGAUAUAAUGAGGUGUCGGCCGUCGCUAAAUCUACAU…
>D2_Human_7
CACUGCGAAACGCCGUCCACAAAAUUACAGGGGUAUUUCcACCGCGUCAACCGUCCGUACCAUGGACAGAuAUGGAAGCGGAACUCGGACGACGCCAUGCACGGAUAGUUACACGUCACAUAAGUAUCACGUAGGCUAUGACUACCCGGGACCGCGUUcCAGUUGAGACAUCGUAGUACcGCGUAAGGGAAACUGGCACAUAGAAUAAGAAGAUGCgGUCUUGCGGGUGcUUACAAUGUGGGCAAUGGCCCUUUACGAGCGGAGGAGAACCACUACGGAAUGCAGAUAUGACACAAGCACUAGGACUCUGUCAGgAGUGGUAGCCGACCAAUGAGCACGUCACGCCAAGUCAUUCCCGACAUGGUCCCGCCGAGUGGGGGAGAAUGACGCACUGGGUUU…
>D2_Human_8
UGGCGCAACAUAUAAUAAGAUGCUGUCAUAUCAGCUACUAUCAGGAGCAGAGGGCAGGGGUgUGGCAGGUcAUACGCUGUCUCCGGCCCUAGGCGCCGCCAGGAAGGAGAUGAACCAGcGGAAUGCGGUACUCACAUAAGGGAGUAGGAGCCCGACCGCAAAACGAAUUUGACGCACAGCUAAAGGCGUUgCGCGCCCGCACGCUGAUGGCAGAAAGUAUCUCGAACGGCAACUGGGUCAGGCGAAACCAAUUCCCCCCUGCUCACGUGCGGCAAGGAGAAGACGUUAGAUGGAAACGUUGUCUGGGGACACAGUAAAUUCCGCAGGCGUUUCCUACUUGGUAAACGGCUGGAAGCUCCAGGCCGCCGCCUAACuGCCcUAAACUGUAGCCCGGcAGAC…
>D2_Human_9
ACAAAGUCAGUCCGAAAGUUUCCGUGAUUGGAACAGUGGCCGAACcCAgGCACAAGCUCCGGAGCGACGGCCUGGGGGACGGAGACCGCCUCCCGAGCGUCCAGGGCCUCAACAAUCUUUUAUAGGCGUAUCGCGCAAAGUGAAGAGUGCAUCCCGAAGGGAGACUUAACGGAUUUCGUGAUCACUUCCGCCAAAGGGCGUGAUCGGGCGAAAUAAAUGGAGAGCGCUUCGUCUGCGGAAAACUCGGCGCGCCUUAGUUUCCAUGCCGCCCCAGCGAGGUGGGUAGUCUACAAAUGGAUUUCCCUAUACCACUUAGGUGGCACAAGACUGACGGACUUCGAGACAUCGUCGUAAAUCGAAGAAGCGGCCGCGAGAAGGAUCCAGCUAAuCGUGGGAACG…
>D2_Human_10
GAUGUAUUACCCUGCUGAAGAACAAGACACCGGAGGCCACGACGCCACGGAAUGCGcUUCGCCCGACGUACUCCuUAGUAGGGUAGAUACCAUAAGGCCUGAGGAACGCCGAcGUGCACGcGCUUAGGUCCACGACCUGGCGAACUUAAUGUCAGCUCGGGGCUAACAACAUUGCUGGAGAGUUCAAAUGCAUCGACGGAGAGGGACAGAAAUCUCGUAAUUCUCCCAUGCAAAUUUUAGAGGAUGGGGUAACCGAGUACUGGCCGGUCCCGACCCGAUGCAUCAAGCGAGGCCGAAUCAGGCUCCGCCGCUCACCUUCUUCUCGCCAAGCUGAUAAUCCACGAUGAUCUGGAGCGGCAUGAGGGcGAGGGUCGGAGAGAGUCAGCUAAGCGGGAUAGG…
>D2_Human_11
CCCUcGGGGGCCUAAAACAGCUGGUGAACUGCGGCUAGCUCCUAGAGGGGCUGGGGCAAAUCCCGAUGAUCCGAGUAGGGGCAAAGUUAGGGCACGGCGCACUAGGGGGGUCUUUCCUCGGUAUCGGCUAUCGACAUAGCCCCGUGUCCCACCGcAAGGCUUGAUCGCAGAGCGCGUCUCGCCCAAGAGGCACCUGCCGCCUCGGAUAUAACAAGACCACUUAGUCGGAACAGCGACGGCcGGGUGCACAUGUACAAGCAGACUAAGAUGgUACGGCCAGGGACUGGAGUCGGUUUGAAUACUCUGGAGAACCUUGACGCCAAGCCCCAGAAUAAAAgAGCAUCAGGCAAGUAGGAUCGUGCUACAGCCGAGAAAUAGAAUAAGGAuGACCUAGUGUGA…
>D2_Human_12
UACCCCCAGAGUAAAGCCACUgCAGGUGUCCUUCGCACAUCGACCGGAUGUCGAAGCAGGUGAGCGACAGCCGAUCCACCACCCACAAGCAGACGUCGGAAGGUGACGUGAAUAAGCGGGGAGGCCCGUCCCAAAAUGCCUAGCACUGGAACCAGAGGcGGCAGCUACACCUCCAUUGCCAGCAACGAAAGAUGAAACCUUuGAGAGACACUGGGUAAUGCCAUGACCCGCCACUGACAUAACAGAGGGUGACGCUCACUGUUCACUGAGGAAGCAcCUUGAGGUGUCGGCAAACUAgCUGGUAGGGGUGUGAUUAUUAGGUAGUAACCGAUUUCGAUGGGGCAACCCUUACGAUCGGUGCGCCUGCAGCGCCGCCGUCAAUUUGUAGAAACUAAAUUG…
>D2_Human_13
UAGUUcACCCAAUGUCAGUAAGUUCCCAGAUUAGUAUCGACGCUAACUUGGUUCCAUGGGGGUCGCCGGAgGCAGGGCUAAGgAGUAGGACCAAGUAAGCGGGGCACGGGAGCCGCGCCAGCCUCCCGUGACCCGAGCAAACCGUGGCCAGAUCUGCAGCGCAGGGACAGAAACAGAACCCAAUAGCCAAGUGAcACUUUCCGACCAGAGCGGUGUUUACCUCAACGGUCCGUCUCGCGUCCUGUUAGUAGACGCAGGAAGGGCGAGUAACGACGUUUGCuCAcAACAGCCAAUCCGAAGUCGUGAGUAAGUGGACUAUCGUcGAGCCGGCCACCAGUGGAGGAGAUGAUAAGAGAGGAGGUAAGGACCAAGUCCUAAACACGAAAACAGGUUAACCGG…
>D2_Human_14
AGCGUCGAGGGGUCAUCCCCGCUAAUAAGGAGAGUCGCGACUGGUCCGAGGCCAGUUCCACACCGGGCCCGUUAGACCCCACAUAGGGUCACCUgGUGAAAGGAUCCGAUCCGUAGAGUUGCGGGCUGCCGGGGcCCCAGAGGGCGcGCCCGCUCUcCCUCCGUAGGACGGACUGCUCUAUCAGGAGGAUGCUGUCAGACAUGGAcAGACGAGAAGAACCUUCUAUCACAUCACUGAAAGCAACUGCGGCGUGCAAUAAAACGCUCAACUAAGAGUGUGGAUUUUCGAAUAGAGUGCACGCCCCCACUGAUGUGCAAGCACCAGAUAGCCUAGGUAGCGCGAGGAAUACCACAGCGUAGUGAAUUUACGACAGGAGGCUAAGAUGGUAUAGGGGGACAG…
>D2_Human_15
CGUGGUUGCGUAGUGUGUCAGGCACGUAACGACCAAUCGCAAUAAGGUgACCCCCCAACGcGCCCGACACAUCGGCAUAcAAAGAAGAAAAGUAGACGCUUGAGGGUGGCUCAAUCCCCGGGGGAUCAUACCGGCCGGAGUCCAUCAUAUAUUGUGGGAUCAAUAAGCGACGUUUACGGAAGAUGGCAAGGUGGGGGGUGUAGGGACUGAGAGUAGGACUCGUGCAAACAAGAACAACGgACGGGGGCAACGCCAUCAGGUAuAAUGGCGACACUGGACGUAUGUACGUGCGGUUCUUUCGAGCCCACGCGCCUGAAACUGCGCCCGACCACGCCGCGCCUGCAGUAGCGGGUAUAAGGUGGCCUACAAGACGCGAACGGCCGGGACCCGCCCAAACUC…
>D2_Human_16
AAAACCUCUGACGCAAUAGCACACAACAACGCAGUGAGAAGUGCGAUUUgCGCGUGUAUGCAGUGACGAGGAGUCUCCACAAUGGGUAGGCGGGGAGGCUCGGAGCAGAUCCCCAcGUACACAGCUGAGUUUCGUACUGCAUCGGUGAAAGGGGUGGAGAUAUAAAACCCCACCGUUUAGAAGGCGAGGGGACGGGUAGACUAUGCGGACGUCAAGUCAAACGGAAAACUUCCGAGUCCGCUCGGAUCGCGGCUGUACCGCUGCGCCGUAACCGAUGCCGUCGCGCCCGGGAUGCGUUCAACAGGGUCCCCAUAAGACGUGCAGAUGCAAACCCGCACGUcgGAAUGGGCGAUAACUCGUGGUuCGAACCAAUCCGGGCCCUCGUCUAGCAGAUUUGGG…
>D2_Human_17
CCCAGUCGCGAAUAUGUGCCuUACGCCCUCAAGCCUACCGGGUAGCCGCUGCACUUUGUGGUUAAGCGAGGAUUAGUAgCGUAcGGUAUGGGCGCCAAAGUAAGCCGUACAAGGCAUACUGGGUCUUAUGGCUGGUAACCGUCUAAGCACAUUCUGAGCGCACCCCUGACGGACCCAGGGGGACACUGGGAACAgCCAAGAACCUACACAGCUGCCCCUGCCAUACCUGUGUACAAAUGGACUAGCAAUCGGGUAAAGCAUGACCGAAGCGGAGcGGGCAUGCAAAGCAGUGCAAGCAGUCAAGUUCGCAGCGAGACAAGAUGCGCCCGAAUGUUUGAAUAGACCGGGAACAACGUUCUGGCGAGAUCGCGGACGGCCCGCGGGAAAGUGGCAGAAAGU…
>D2_Human_18
AGGUGGCAGGACGAGGCGCAGAUGCAAACCUCCGAACCUGCUAUUAUGCGUUGACCCAUCACAGCGUUUAGAgGCUAGACGCCGGCUGCUCUuCUAAUCGCAAGUAUAACCUUCCAGGAGAGGUAUAUCUGAACGCGAGGCGUACcGGACCGAUAAGGCACGCGGGCGACACGACAUAAGGGGGCGGACAGACGGUCGCUAUAGGUCCAAUAGAACACAAUACCACCUcAAGGGUUAGUACGAGAGUACCUGGUCCAGGCCCAGCACGCAGGCGCGCUCGAUGCACUUGUGCAAGCUGGCGGCGCAUGACUCUGCCCCGGGCAAUGCCGGAUGCAUAcGUAAUUCCUGCGGCAAAGUgAAGGUAGAAAGAACCCACGAUUGACUGUUACCUGAACGAGG…
>D2_Human_19
GCCGGCAUGUGUCUGCACGAAUCAGCCCAGACACCGCCgAUAUGUCGUCGGAUGGGGCUUAUCUUcGGUUGCgUAGCCCGGGGGCGUGGGCAUCCGAUAGGCCUGGAGCAUUGCACAGCGUGAGCUGAAAGACGGGGCCACAAAGUGGCACACGACCGAGCGAGAUAAGAUUGUGAAAUCAGUUGCAAGcGUGGCAGCCAUAUCGACACGCGGGUAGCAGGCUCGGGGUGCAUUCCCCUACCGCAUAuUAAUGCAcUCCUCGAGCGUGACGAAACCACCUUAAUGGGGcAUCGAACGGUGCCGAAAGCAAAUCCGGUUGUGGCUGUCAAGUGAUCAAUGGGCCCCUAUAGCAAAGAGGUCCACCAAGAGGCUGAACCUCCAAGGAGGACACAAUGCCUA…
>D2_Human_20
AGcGUGCAUCGCAUAACcUUGCAACGCACUUUAAUAAAACACGGCAGGGGACAUCGUAGGGGAAACCAGGgGUAGCAUACAUACCAGGUAACgUAUUAGUUGUGGCACCCGAGCUCGCGGCGACCUACAAACUGUACUGGCCUCACUCGGAAUAGAGCAGGUUGUCCCCCGAAGUAGAGGGCUGAUCAAAUGGGCCGACGCGGUUGGAAUAGCACCCGUAACAUGAUUCCUCUAGGAGCGGUAAGGGGCCUCUGACCGGAGAUGUAAAUUCCAGCCCCAAACAAUCGCAUGCAAAAACGGUAAACAGGCGAUGGCGCGAAACGACAGGUCAGCCGCAACCUCCCAGCAGACGCGGAUGAGAGCUCGCGUACcGGGAAAGCGAGGAGUGGACUCAUCUAA…
>D2_Human_21
AGuAgGCGUAGCGGCUUAAGUCAGGGACAGGGGGUCGUCAGCCUGCGGUCCGGAUCAGCCACGUCAACUGCUUUGGGAAcAGCUUAAACGCAAAGCACGACACGUACGGGCCUUGAUGAGGAGAUGCGAUACACGGCAAUAGCGCUCUGAGGAUUUUCGCGAGUAAGAAGCGCCGUGACCCCAGUGAGUAGGCACAGCACCCCGCCGGAUAGCCAGACAUcCUCAAUCACCAGUAUAGCGCGGAUUCGUGAAAAUCAAACUCGCGAAAUACCGCCcGAACAGGCGCCGUAGAGGCAAUAAGGGGUUGCCGCUGAGCGUCCACCAAAUUAAGCUGCCcAUGGACCACGACGGGACACCCCGCGUUUUGUUCAGCACAAUGCGCGCACAUCUUCCGCAUCG…
>D2_Human_22
UAACCCACGGAAAGUUUCGCGGUGgCACACuGAGGACCAUCAGUAGCCUUAGCGGUCAAGAUGAGCACcUCGCGGAUAAGGUCGGAAGGCGAUUCAGGUUCCACGAAUCGCCUCGACGAAcGCCCGGGGAAGCGACCGCUGACAGGCGGUGCCUUUGACCGUGACUAGAAACUUGCGCCAUCGCGCAACCGGUACCGACACUCGCAGAGAUAAGUUACUCAAAGCGCGUGACUGUAAGUCAGAUUCGGGUGCCGAAAUCUUCAAGCGUAAAGCGAUCUGCUACAGAGUAGCAUCCGCGGCACAAAAUUCAUGGAACCCAUAGUAGGAGGGCGGGUUUCCgUUGCGGGGGCACGCGAAAAAACGAUUCACAUCCAAUCUUcAGUUAUGCAGCUGACCGGA…
>D2_Human_23
GGUUGAAUAAAAUAGCGACUAAUACACUUAGGGCAAUAACAAGCCACGCAUCAUACGCCGCCCAGUCACGCUCGUAUAUCCCACCCAAUGAAGCGUCCAGUUACUCCUUUUGGAAGCUUGGCUGCGGCGGCGUAGAGAUGGUAAAUCACAAUAAGGuAcCGCcAGGCGACAAGAGCACUGACUACACGUAUCGAGCUGCCCGGCGGAGAGUCCGCAGGGCUGCCAGCGGGGACCAAUAAGCUAUAGcGCGAAAGgCGGCGUUGGAGUGGAUCACUGUGUUUGGAAGACCCAGAUAUAUCACAAGAAACCUCCGAUGACAGUAAUCGGAGCUAGAAUCGCAUGUGCGAUGCGgGUACCGCAAGGGAGGAAGACGAGCUCAAGUUACGUCGGCCGCCUGGC…
>D2_Human_24
AAAGCCAAGCCUGCGUUAUGGUGUUAAGCAGUAGAGUGCUUGGGCACCuACCGUGGGCUCAUACACACAGGUGUCCAAACAUAGGAAUUGCCAGUGCGAACCGcAGGUUGUUUACCGGGCGGAGCGUGCAAUACGAUUCGUUACACCGCCGgAAGGAAGGAAGGGGAAUCUGCGCGUCUAUGGGCAAGCUGCACACAUAGCCCAUGGCCCAUACAAGCCUUGCUAGAGCUUGAUUCUCUACGCCAUCGUAGUAAGGCACAAUGACAAGAAUAAGGGCGGUGCGAAACGCCUCCUCCGGGcUUGGGUUCAACCCCCAGGCAUGGAGAUGGGCGACCCGAGAGCGGAAAGAAcGAUUCCUAAAUGCGACAACAGGACUUCCAGUCGAAgGUGACUCGGAcU…
