# Supplementary material for: A Method for RNA Structure Prediction Shows Evidence for Structure in lncRNAs
Source: Front Mol Biosci. 2018 Dec 3;5:111. doi: 10.3389/fmolb.2018.00111 (PMC6286970; doi:10.3389/fmolb.2018.00111)
Supplement: Supplementary file 2 [file Table_2.XLSX]

## Sheet: Sheet7
Target	Genome (lincRNA)	Normalized Distance	Position in the ranking structure	Position in the ranking sequence	Predicted Coordinates	Real Coordinates
RepA-Human	Mouse	0.08	5/4427	14/4427	10306-10698	309-733
		(p-value<10-6)
RepA-Human	Mouse	0.034	1/4427	14/4427	10413-10860	309-733
(only structure)		(p-value<10-6)
RepA-Orang	Human	0.01	1/8176	1/8176	328-753	309-733
		(p-value<10-6)
RepA-Baboon	Human	0.032	1/8176	1/8176	369-793	309-733
		(p-value<10-6)
RepA-Lemur	Human	0.075	1/8176	1/8176	320-744	309-733
		(p-value<10-6)
D2-Human	Mouse	0.092	1/4427	1/4427	284-793	531-1040
		(p-value=0.0005)
D2-Orang	Human	0.032	1/8176	1/8176	666-1175	531-1040
		(p-value<10-6)
D4-Human	Mouse	0.104	1849/4427	4152/4427	901-1535	1514-2148
		(p-value=0.061)
D4-Orang	Human	0.023	1/8176	1/8176	1650-2284	1514-2148
		(p-value<10-6)
