# Supplementary material for: A Method for RNA Structure Prediction Shows Evidence for Structure in lncRNAs
Source: Front Mol Biosci. 2018 Dec 3;5:111. doi: 10.3389/fmolb.2018.00111 (PMC6286970; doi:10.3389/fmolb.2018.00111)
Supplement: Supplementary file 3 [file Table_3.XLSX]

## Sheet: Sheet8
HIV region	Virus	Structural distance	Sequence Identity
1000	NC_020807.1 (Lagos bat virus)	0.092	41.9
1000	NC_014372.1 (Tai forest ebola)	0.092	43.0
1000	NC_007620.1 (Menangle virus)	0.093	39.3
2000	NC_006577.2 (Coronavirus HKU)	0.092	38.1
2000	NC_005897.1 (Pirital virus)	0.093	39.7
2000	NC_004119.1 (Montana leukoencephalitis)	0.093	38.7
3000	NC_006577.2 (Coronavirus HKU)	0.093	40.8
3000	NC_025374.1 (Avian paramyxovirus)	0.096	42.8
3000	NC_025350.1 (Tuhoko virus 3)	0.096	40.8
4000	NC_006577.2 (Coronavirus HKU)	0.096	41.0
4000	NC_005831.2 (Coronavirus NL63)	0.096	40.2
4000	NC_020805.1 (Chandipura virus)	0.097	44.9
5000	NC_006577.2 (Coronavirus HKU)	0.094	37.4
5000	NC_025402.1 (Porcine parainfluenza)	0.096	43.0
5000	NC_020805.1 (Chandipura virus)	0.096	44.2
6000	AB177846.1 (Simian-human immunodeficiency)	0.013	91.7
6000	NC_006577.2 (Coronavirus HKU)	0.095	38.8
6000	NC_006435.1 (Hantavirus ZL)	0.097	43.1
7000	AB177846.1 (Simian-human immunodeficiency)	0	99.9
7000	NC_006577.2 (Coronavirus HKU)	0.097	42.7
7000	NC_002161.1 (Bovine parainfluenza 3)	0.097	44.7
8000	AB177846.1 (Simian-human immunodeficiency)	0	99.9
8000	NC_006577.2 (Coronavirus HKU)	0.095	38.8
8000	NC_005079.1 (Machupo virus)	0.095	37.3
9000	AB177846.1 (Simian-human immunodeficiency)	0.078	51.6
9000	NC_016997.1 (Donggang virus)	0.096	40.0
9000	NC_025378.1 (Yug Bogdanovac virus)	0.096	41.2
